# Supplementary material for: Effects of essential tremor on longevity and mortality rates in families
Source: PLoS One. 2025 Apr 7;20(4):e0320422. doi: 10.1371/journal.pone.0320422 (PMC11975089; doi:10.1371/journal.pone.0320422)
Supplement: S1 Table — The table includes demographic information, including age, gender, disease status (ET&PD), clinical assessment status, disease onset and severity, living status, relationship with the proband, and listing criteria from 1,493 individuals. (XLSX) [file pone.0320422.s001.xlsx]

## Sheet: Sheet2
No	Family	Individual	Age or age at death categorization	ET status	PD status	Clinical Assesment	ET Severity	Age of ET Onset	Status
1	Family-1	1	Medium-old	no	no	no	-	-	deceased
2	Family-1	2	Medium-old	yes	no	no	severe	late	deceased
3	Family-1	3	Medium-old	yes	no	yes	severe	intermediate	deceased
4	Family-1	4	Young-old	no	no	no	-	-	deceased
5	Family-1	5	Oldest-old	yes	no	no	severe	late	deceased
6	Family-1	6	Oldest-old	yes	no	yes	severe	intermediate	alive
7	Family-1	7	Medium-old	no	no	yes	-	-	alive
8	Family-1	8	Young-old	yes	no	no	severe	late	deceased
9	Family-1	9	Medium-old	yes	no	yes	severe	late	deceased
10	Family-1	10	Middle age adult	no	no	no	-	-	alive
11	Family-1	11	Senior adult	yes	no	yes	severe	intermediate	alive
12	Family-1	12	Senior adult	no	no	no	-	-	alive
13	Family-1	13	Senior adult	yes	no	yes	severe	intermediate	alive
14	Family-1	14	Senior adult	yes	no	yes	severe	unknown	alive
15	Family-1	15	Senior adult	yes	no	yes	severe	unknown	alive
16	Family-1	16	Middle age adult	yes	no	yes	severe	early	alive
17	Family-1	17	Senior adult	yes	no	yes	severe	early	alive
18	Family-1	18	Young-old	yes	no	no	severe	unknown	deceased
19	Family-1	19	Medium-old	no	no	no	-	-	deceased
20	Family-1	20	Young-old	yes	no	no	severe	late	deceased
21	Family-1	21	Medium-old	yes	no	yes	severe	intermediate	alive
22	Family-1	22	Oldest-old	yes	no	yes	severe	unknown	alive
23	Family-1	23	Middle age adult	no	no	no	-	-	deceased
24	Family-1	24	Middle age adult	no	no	no	-	-	deceased
25	Family-1	25	Young-old	yes	no	yes	severe	unknown	alive
26	Family-1	26	Oldest-old	no	no	no	-	-	deceased
27	Family-1	27	Young-old	no	no	no	-	-	deceased
28	Family-1	28	Senior adult	yes	no	yes	severe	early	alive
29	Family-1	29	Senior adult	no	no	yes	-	-	alive
30	Family-1	30	Middle age adult	yes	no	yes	severe	intermediate	alive
31	Family-1	31	Middle age adult	no	no	no	-	-	alive
32	Family-1	32	Middle age adult	no	no	no	-	-	alive
33	Family-1	33	Middle age adult	no	no	no	-	-	alive
34	Family-1	34	Medium-old	yes	no	yes	severe	intermediate	alive
35	Family-1	35	Medium-old	no	no	yes	-	-	alive
36	Family-1	36	Middle age adult	no	no	no	-	-	alive
37	Family-1	37	Middle age adult	yes	no	yes	severe	early	alive
38	Family-1	38	Middle age adult	no	no	no	-	-	alive
39	Family-1	39	Medium-old	no	no	no	-	-	deceased
40	Family-1	40	Young-old	yes	no	no	severe	unknown	deceased
41	Family-1	41	Medium-old	yes	no	yes	severe	intermediate	alive
42	Family-1	42	Young-old	no	no	no	-	-	alive
43	Family-1	43	Medium-old	no	no	yes	-	-	alive
44	Family-1	44	Medium-old	no	no	no	-	-	alive
45	Family-2	1	Oldest-old	yes	no	no	severe	unknown	deceased
46	Family-2	2	Medium-old	yes	no	no	severe	unknown	deceased
47	Family-2	3	Oldest-old	yes	no	no	severe	unknown	deceased
48	Family-2	4	Medium-old	yes	no	no	severe	late	alive
49	Family-2	5	Oldest-old	yes	no	no	severe	late	alive
50	Family-2	6	Middle age adult	yes	no	no	severe	unknown	deceased
51	Family-2	7	Oldest-old	yes	no	no	severe	unknown	deceased
52	Family-2	8	Oldest-old	yes	no	yes	severe	intermediate	deceased
53	Family-2	9	Young-old	no	no	no	-	-	deceased
54	Family-2	10	Young-old	yes	no	no	severe	unknown	alive
55	Family-2	11	Medium-old	yes	no	yes	mild	late	alive
56	Family-2	12	Young-old	yes	no	yes	severe	early	alive
57	Family-3	1	Medium-old	no	no	yes	-	-	deceased
58	Family-3	2	Oldest-old	yes	no	yes	severe	intermediate	deceased
59	Family-3	3	Senior adult	no	no	yes	-	-	alive
60	Family-3	4	Middle age adult	no	no	no	-	-	alive
61	Family-3	5	Senior adult	no	no	no	-	-	alive
62	Family-4	1	Medium-old	no	no	no	-	-	alive
63	Family-4	2	Medium-old	yes	no	no	severe	late	alive
64	Family-4	3	Senior adult	no	no	yes	-	-	alive
65	Family-4	4	Middle age adult	no	no	no	-	-	alive
66	Family-4	5	Middle age adult	yes	no	no	severe	intermediate	deceased
67	Family-5	1	Oldest-old	no	no	no	-	-	deceased
68	Family-5	2	Medium-old	yes	no	no	severe	unknown	deceased
69	Family-5	3	Senior adult	no	no	no	-	-	alive
70	Family-5	4	Medium-old	no	no	no	-	-	deceased
71	Family-5	5	Middle age adult	no	no	no	-	-	deceased
72	Family-5	6	Medium-old	yes	no	yes	moderate	early	alive
73	Family-5	7	Senior adult	no	no	no	-	-	deceased
74	Family-5	8	Middle age adult	no	no	yes	-	-	alive
75	Family-5	9	Senior adult	yes	no	yes	moderate	early	alive
76	Family-7	1	Young-old	no	no	no	-	-	alive
77	Family-7	2	Young-old	no	no	no	-	-	deceased
78	Family-7	3	Medium-old	yes	no	yes	moderate	unknown	alive
79	Family-7	4	Young-old	no	no	yes	-	-	deceased
80	Family-7	5	Middle age adult	no	no	yes	-	-	alive
81	Family-7	6	Senior adult	yes	no	yes	moderate	unknown	alive
82	Family-7	7	Senior adult	no	no	no	-	-	alive
83	Family-7	8	Senior adult	yes	no	yes	moderate	intermediate	alive
84	Family-7	9	Senior adult	no	no	no	-	-	alive
85	Family-8	1	Senior adult	no	no	no	-	-	deceased
86	Family-8	2	Young-old	yes	no	no	severe	early	deceased
87	Family-8	3	Senior adult	no	no	yes	-	-	alive
88	Family-8	4	Senior adult	no	no	yes	-	-	alive
89	Family-8	5	Senior adult	yes	no	yes	severe	intermediate	alive
90	Family-8	6	Young-old	no	no	yes	-	-	alive
91	Family-8	7	Young-old	yes	no	yes	severe	intermediate	alive
92	Family-8	8	Young-old	no	no	yes	-	-	alive
93	Family-8	9	Senior adult	yes	no	no	severe	intermediate	alive
94	Family-8	10	Medium-old	yes	no	yes	severe	early	alive
95	Family-8	11	Medium-old	no	no	yes	-	-	alive
96	Family-8	12	Middle age adult	no	no	yes	-	-	alive
97	Family-8	13	Middle age adult	yes	no	yes	severe	unknown	alive
98	Family-8	14	Middle age adult	yes	no	yes	severe	early	alive
99	Family-8	15	Middle age adult	yes	no	yes	severe	unknown	alive
100	Family-8	16	Middle age adult	yes	no	yes	moderate	unknown	alive
101	Family-9	1	Oldest-old	yes	no	no	severe	intermediate	deceased
102	Family-9	2	Young-old	no	no	no	-	-	deceased
103	Family-9	3	Young-old	yes	no	yes	severe	intermediate	alive
104	Family-9	4	Young-old	no	no	no	-	-	alive
105	Family-9	5	Middle age adult	no	no	no	-	-	alive
106	Family-9	6	Young-old	no	no	no	-	-	alive
107	Family-9	7	Young-old	no	no	no	-	-	alive
108	Family-9	8	Middle age adult	no	no	no	-	-	alive
109	Family-10	1	Middle age adult	no	no	no	-	-	deceased
110	Family-10	2	Oldest-old	yes	yes	yes	severe	late	deceased
111	Family-10	3	Senior adult	yes	no	yes	severe	early	alive
112	Family-10	4	Senior adult	no	no	no	-	-	alive
113	Family-10	5	Middle age adult	yes	no	no	severe	unknown	alive
114	Family-10	6	Middle age adult	no	no	no	-	-	alive
115	Family-10	7	Senior adult	no	no	no	-	-	alive
116	Family-11	1	Young-old	yes	no	no	moderate	unknown	alive
117	Family-11	2	Medium-old	yes	no	no	moderate	unknown	alive
118	Family-11	3	Middle age adult	yes	no	yes	moderate	early	alive
119	Family-11	4	Middle age adult	yes	no	no	moderate	unknown	alive
120	Family-11	5	Middle age adult	no	no	no	-	-	alive
121	Family-11	6	Middle age adult	no	no	no	-	-	alive
122	Family-11	7	Middle age adult	no	no	no	-	-	alive
123	Family-12	1	Young-old	no	no	no	-	-	alive
124	Family-12	2	Senior adult	yes	no	no	severe	early	deceased
125	Family-12	3	Middle age adult	yes	no	yes	severe	early	alive
126	Family-12	4	Middle age adult	no	no	no	-	-	alive
127	Family-12	5	Middle age adult	yes	no	no	moderate	unknown	alive
128	Family-12	6	Middle age adult	yes	no	no	severe	early	alive
129	Family-12	7	Middle age adult	no	no	no	-	-	alive
130	Family-13	1	Medium-old	no	no	no	-	-	deceased
131	Family-13	2	Senior adult	no	no	no	-	-	deceased
132	Family-13	3	Senior adult	no	no	no	-	-	deceased
133	Family-13	4	Oldest-old	yes	no	no	moderate	unknown	deceased
134	Family-13	5	Oldest-old	yes	no	no	severe	unknown	deceased
135	Family-13	6	Middle age adult	no	no	no	-	-	alive
136	Family-13	7	Middle age adult	yes	no	no	moderate	unknown	alive
137	Family-14	1	Senior adult	no	no	no	-	-	deceased
138	Family-14	2	Young-old	yes	no	no	mild	intermediate	alive
139	Family-14	3	Middle age adult	yes	no	yes	severe	early	alive
140	Family-14	4	Middle age adult	no	no	no	-	-	alive
141	Family-14	5	Middle age adult	no	no	no	-	-	alive
142	Family-15	1	Medium-old	no	no	no	-	-	deceased
143	Family-15	2	Young-old	yes	no	no	severe	late	deceased
144	Family-15	3	Middle age adult	yes	no	no	mild	unknown	deceased
145	Family-15	4	Senior adult	yes	no	no	moderate	unknown	deceased
146	Family-15	5	Young-old	yes	no	yes	moderate	early	alive
147	Family-15	6	Senior adult	no	no	no	-	-	alive
148	Family-16	1	Medium-old	no	no	no	-	-	deceased
149	Family-16	2	Oldest-old	yes	no	no	severe	late	deceased
150	Family-16	3	Senior adult	yes	no	yes	mild	unknown	alive
151	Family-16	4	Young-old	no	no	yes	-	-	alive
152	Family-16	5	Middle age adult	no	no	yes	-	-	alive
153	Family-16	6	Middle age adult	no	no	no	-	-	alive
154	Family-16	7	Middle age adult	no	no	no	-	-	alive
155	Family-16	8	Middle age adult	no	no	no	-	-	alive
156	Family-16	9	Middle age adult	no	no	no	-	-	alive
157	Family-16	10	Middle age adult	yes	no	yes	severe	early	alive
158	Family-17	1	Oldest-old	yes	no	no	severe	unknown	deceased
159	Family-17	2	Young-old	no	no	no	-	-	deceased
160	Family-17	3	Medium-old	no	no	no	-	-	deceased
161	Family-17	4	Medium-old	yes	no	no	mild	early	deceased
162	Family-17	5	Senior adult	no	no	no	-	-	deceased
163	Family-17	6	Middle age adult	yes	no	no	mild	early	deceased
164	Family-17	7	Oldest-old	yes	no	no	severe	late	alive
165	Family-17	8	Oldest-old	yes	yes	no	severe	late	alive
166	Family-17	9	Oldest-old	yes	no	no	mild	unknown	deceased
167	Family-17	10	Oldest-old	no	no	no	-	-	alive
168	Family-17	11	Medium-old	no	no	no	-	-	deceased
169	Family-17	12	Medium-old	no	no	no	-	-	alive
170	Family-17	13	Young-old	no	no	no	-	-	deceased
171	Family-17	14	Young-old	no	no	no	-	-	alive
172	Family-17	15	Oldest-old	yes	no	yes	severe	early	deceased
173	Family-17	16	Middle age adult	no	no	no	-	-	deceased
174	Family-17	17	Middle age adult	yes	no	yes	severe	early	alive
175	Family-17	18	Senior adult	no	no	no	-	-	alive
176	Family-17	19	Young-old	no	no	yes	-	-	alive
177	Family-17	20	Senior adult	yes	no	yes	severe	intermediate	alive
178	Family-17	21	Senior adult	no	no	yes	-	-	alive
179	Family-18	1	Young-old	yes	no	no	mild	late	deceased
180	Family-18	2	Young-old	no	no	no	-	-	deceased
181	Family-18	3	Young-old	no	no	no	-	-	alive
182	Family-18	4	Young-old	yes	no	no	severe	early	alive
183	Family-18	5	Young-old	yes	no	no	mild	late	alive
184	Family-18	6	Young-old	yes	no	no	severe	intermediate	alive
185	Family-18	7	Middle age adult	no	no	no	-	-	alive
186	Family-18	8	Middle age adult	yes	no	yes	severe	intermediate	alive
187	Family-18	9	Middle age adult	yes	no	no	severe	unknown	alive
188	Family-19	1	Medium-old	no	no	no	-	-	deceased
189	Family-19	2	Oldest-old	yes	no	no	severe	early	deceased
190	Family-19	3	Medium-old	no	no	no	-	-	deceased
191	Family-19	4	Medium-old	yes	no	yes	severe	early	alive
192	Family-19	5	Senior adult	yes	no	yes	severe	early	alive
193	Family-19	6	Senior adult	yes	no	yes	moderate	intermediate	alive
194	Family-20	1	Medium-old	no	no	no	-	-	alive
195	Family-20	2	Young-old	yes	no	no	severe	early	deceased
196	Family-20	3	Middle age adult	yes	no	no	severe	early	alive
197	Family-20	4	Middle age adult	no	no	yes	-	-	alive
198	Family-20	5	Senior adult	no	no	no	-	-	alive
199	Family-20	6	Senior adult	no	no	no	-	-	alive
200	Family-20	7	Senior adult	yes	no	yes	severe	early	alive
201	Family-21	1	Medium-old	yes	no	no	severe	late	deceased
202	Family-21	2	Young-old	no	no	no	-	-	deceased
203	Family-21	3	Young-old	no	no	no	-	-	deceased
204	Family-21	4	Medium-old	yes	yes	no	severe	late	deceased
205	Family-21	5	Young-old	yes	no	no	severe	intermediate	alive
206	Family-21	6	Senior adult	yes	no	no	severe	intermediate	alive
207	Family-21	7	Senior adult	no	no	yes	-	-	alive
208	Family-21	8	Senior adult	no	no	yes	-	-	alive
209	Family-22	1	Oldest-old	yes	no	no	severe	early	deceased
210	Family-22	2	Young-old	no	no	no	-	-	deceased
211	Family-22	3	Young-old	yes	no	no	severe	late	alive
212	Family-22	4	Medium-old	no	no	no	-	-	alive
213	Family-22	5	Middle age adult	yes	no	yes	severe	intermediate	alive
214	Family-23	1	Oldest-old	yes	no	no	severe	late	deceased
215	Family-23	2	Senior adult	no	no	no	-	-	deceased
216	Family-23	3	Medium-old	yes	no	no	moderate	late	alive
217	Family-23	4	Medium-old	no	no	no	-	-	alive
218	Family-23	5	Medium-old	yes	no	yes	severe	intermediate	deceased
219	Family-23	6	Senior adult	yes	no	no	moderate	late	alive
220	Family-23	7	Senior adult	no	no	yes	-	-	alive
221	Family-23	8	Senior adult	yes	no	yes	mild	intermediate	alive
222	Family-23	9	Senior adult	no	no	yes	-	-	alive
223	Family-23	10	Senior adult	no	no	yes	-	-	alive
224	Family-24	1	Oldest-old	yes	no	no	severe	intermediate	deceased
225	Family-24	2	Middle age adult	no	no	no	-	-	deceased
226	Family-24	3	Middle age adult	no	no	no	-	-	deceased
227	Family-24	4	Oldest-old	yes	no	no	severe	intermediate	deceased
228	Family-24	5	Medium-old	no	no	yes	-	-	deceased
229	Family-24	6	Young-old	yes	no	no	severe	late	deceased
230	Family-24	7	Senior adult	no	no	yes	-	-	alive
231	Family-24	8	Senior adult	yes	no	yes	severe	early	alive
232	Family-24	9	Young-old	no	no	no	-	-	deceased
233	Family-24	10	Senior adult	yes	no	yes	severe	early	alive
234	Family-24	11	Young-old	yes	no	yes	mild	intermediate	alive
235	Family-24	12	Middle age adult	yes	no	yes	severe	early	alive
236	Family-25	1	Young-old	no	no	no	-	-	alive
237	Family-25	2	Young-old	no	no	no	-	-	alive
238	Family-25	3	Medium-old	no	no	no	-	-	deceased
239	Family-25	4	Young-old	yes	yes	no	severe	late	deceased
240	Family-25	5	Middle age adult	yes	no	yes	mild	unknown	alive
241	Family-25	6	Middle age adult	no	no	yes	-	-	alive
242	Family-25	7	Middle age adult	yes	no	no	mild	intermediate	deceased
243	Family-26	1	Medium-old	yes	no	no	moderate	late	deceased
244	Family-26	2	Medium-old	no	no	no	-	-	deceased
245	Family-26	3	Medium-old	yes	no	yes	severe	late	alive
246	Family-27	1	Medium-old	yes	no	no	mild	early	deceased
247	Family-27	2	Middle age adult	yes	no	no	mild	early	deceased
248	Family-27	3	Young-old	no	no	no	-	-	alive
249	Family-27	4	Young-old	yes	no	no	mild	early	alive
250	Family-27	5	Middle age adult	no	no	no	-	-	deceased
251	Family-27	6	Senior adult	no	no	no	-	-	alive
252	Family-27	7	Middle age adult	yes	no	yes	moderate	intermediate	alive
253	Family-28	1	Young-old	yes	no	no	mild	unknown	alive
254	Family-28	2	Middle age adult	no	no	no	-	-	deceased
255	Family-28	3	Senior adult	yes	no	yes	severe	early	alive
256	Family-28	4	Senior adult	no	no	yes	-	-	alive
257	Family-28	5	Middle age adult	no	no	no	-	-	alive
258	Family-29	1	Young-old	no	no	no	-	-	deceased
259	Family-29	2	Young-old	no	no	no	-	-	deceased
260	Family-29	3	Middle age adult	yes	no	no	mild	unknown	deceased
261	Family-29	4	Senior adult	no	no	no	-	-	deceased
262	Family-29	5	Senior adult	no	no	no	-	-	deceased
263	Family-29	6	Young-old	yes	no	no	severe	early	alive
264	Family-29	7	Senior adult	no	no	no	-	-	alive
265	Family-29	8	Senior adult	no	no	no	-	-	deceased
266	Family-29	9	Young-old	no	no	no	-	-	alive
267	Family-29	10	Senior adult	no	no	no	-	-	alive
268	Family-29	11	Senior adult	no	no	no	-	-	deceased
269	Family-29	12	Middle age adult	yes	no	yes	severe	early	alive
270	Family-29	13	Middle age adult	no	no	no	-	-	alive
271	Family-29	14	Middle age adult	yes	no	no	severe	early	alive
272	Family-30	1	Young-old	yes	no	no	moderate	intermediate	deceased
273	Family-30	2	Young-old	no	no	no	-	-	deceased
274	Family-30	3	Medium-old	yes	no	no	severe	early	alive
275	Family-30	4	Senior adult	no	no	no	-	-	deceased
276	Family-30	5	Middle age adult	yes	no	yes	severe	early	alive
277	Family-30	6	Senior adult	no	no	no	-	-	alive
278	Family-30	7	Middle age adult	no	no	no	-	-	alive
279	Family-30	8	Middle age adult	no	no	no	-	-	alive
280	Family-31	1	Oldest-old	yes	no	no	severe	unknown	deceased
281	Family-31	2	Middle age adult	no	no	no	-	-	deceased
282	Family-31	3	Young-old	yes	no	no	severe	late	deceased
283	Family-31	4	Middle age adult	no	no	no	-	-	deceased
284	Family-31	5	Oldest-old	yes	no	no	severe	unknown	deceased
285	Family-31	6	Oldest-old	yes	no	no	severe	intermediate	deceased
286	Family-31	7	Senior adult	no	no	no	-	-	deceased
287	Family-31	8	Oldest-old	no	no	no	-	-	deceased
288	Family-31	9	Young-old	no	no	yes	-	-	alive
289	Family-31	10	Medium-old	yes	no	no	severe	early	deceased
290	Family-31	11	Medium-old	yes	no	no	severe	early	deceased
291	Family-31	12	Medium-old	yes	no	no	severe	early	deceased
292	Family-31	13	Senior adult	yes	no	yes	severe	early	alive
293	Family-31	14	Medium-old	yes	no	yes	severe	intermediate	alive
294	Family-31	15	Young-old	yes	no	yes	severe	intermediate	alive
295	Family-31	16	Senior adult	yes	no	yes	severe	intermediate	alive
296	Family-31	17	Middle age adult	yes	no	yes	moderate	early	alive
297	Family-31	18	Middle age adult	yes	no	yes	mild	early	alive
298	Family-32	1	Oldest-old	yes	no	no	severe	intermediate	deceased
299	Family-32	2	Middle age adult	no	no	no	-	-	deceased
300	Family-32	3	Oldest-old	yes	no	no	severe	late	deceased
301	Family-32	4	Medium-old	yes	no	no	severe	intermediate	deceased
302	Family-32	5	Young-old	yes	no	no	severe	late	deceased
303	Family-32	6	Medium-old	yes	no	no	severe	unknown	deceased
304	Family-32	7	Senior adult	yes	no	no	severe	unknown	deceased
305	Family-32	8	Young-old	yes	no	no	severe	intermediate	deceased
306	Family-32	9	Oldest-old	yes	no	no	severe	late	deceased
307	Family-32	10	Young-old	yes	yes	yes	severe	late	alive
308	Family-32	11	Young-old	no	no	no	-	-	deceased
309	Family-32	12	Medium-old	no	no	no	-	-	deceased
310	Family-32	13	Young-old	yes	no	no	severe	intermediate	deceased
311	Family-32	14	Young-old	yes	no	no	severe	late	alive
312	Family-32	15	Young-old	yes	no	yes	severe	early	alive
313	Family-32	16	Medium-old	yes	yes	yes	severe	late	alive
314	Family-32	17	Young-old	no	no	no	-	-	alive
315	Family-32	18	Young-old	no	no	no	-	-	alive
316	Family-33	1	Middle age adult	no	no	no	-	-	deceased
317	Family-33	2	Oldest-old	yes	no	no	severe	late	deceased
318	Family-33	3	Oldest-old	no	no	no	-	-	deceased
319	Family-33	4	Middle age adult	no	no	no	-	-	deceased
320	Family-33	5	Medium-old	yes	no	yes	severe	early	alive
321	Family-33	6	Medium-old	no	no	no	-	-	alive
322	Family-33	7	Medium-old	yes	yes	no	severe	late	alive
323	Family-33	8	Medium-old	no	no	no	-	-	deceased
324	Family-33	9	Young-old	no	no	no	-	-	alive
325	Family-33	10	Middle age adult	no	no	no	-	-	alive
326	Family-33	11	Middle age adult	no	no	no	-	-	alive
327	Family-34	1	Senior adult	no	no	no	-	-	deceased
328	Family-34	2	Medium-old	no	no	no	-	-	deceased
329	Family-34	3	Middle age adult	no	no	no	-	-	deceased
330	Family-34	4	Medium-old	yes	no	no	severe	late	deceased
331	Family-34	5	Middle age adult	no	no	no	-	-	deceased
332	Family-34	6	Middle age adult	no	no	no	-	-	deceased
333	Family-34	7	Oldest-old	yes	yes	no	severe	late	deceased
334	Family-34	8	Senior adult	yes	no	no	severe	intermediate	deceased
335	Family-34	9	Medium-old	yes	no	no	severe	intermediate	alive
336	Family-34	10	Young-old	no	no	no	-	-	deceased
337	Family-34	11	Young-old	no	no	no	-	-	alive
338	Family-34	12	Young-old	yes	no	yes	severe	intermediate	deceased
339	Family-35	1	Middle age adult	no	no	no	-	-	deceased
340	Family-35	2	Oldest-old	yes	no	no	mild	unknown	deceased
341	Family-35	3	Medium-old	no	no	no	-	-	deceased
342	Family-35	4	Middle age adult	no	no	no	-	-	deceased
343	Family-35	5	Senior adult	yes	no	no	mild	unknown	alive
344	Family-35	6	Young-old	no	no	no	-	-	alive
345	Family-35	7	Senior adult	no	no	no	-	-	deceased
346	Family-36	1	Oldest-old	yes	no	no	severe	intermediate	alive
347	Family-36	2	Medium-old	no	no	no	-	-	deceased
348	Family-36	3	Young-old	yes	no	yes	severe	intermediate	alive
349	Family-36	4	Middle age adult	no	no	no	-	-	alive
350	Family-36	5	Senior adult	no	no	no	-	-	alive
351	Family-36	6	Senior adult	no	no	no	-	-	alive
352	Family-36	7	Middle age adult	no	no	no	-	-	alive
353	Family-36	8	Middle age adult	yes	no	no	mild	early	alive
354	Family-36	9	Middle age adult	no	no	no	-	-	alive
355	Family-37	1	Young-old	no	no	no	-	-	deceased
356	Family-37	2	Oldest-old	yes	no	no	mild	unknown	deceased
357	Family-37	3	Oldest-old	no	no	no	-	-	deceased
358	Family-37	4	Oldest-old	yes	no	no	severe	late	deceased
359	Family-37	5	Senior adult	yes	no	yes	severe	intermediate	alive
360	Family-37	6	Senior adult	yes	no	no	mild	unknown	alive
361	Family-37	7	Senior adult	no	no	no	-	-	alive
362	Family-37	8	Middle age adult	no	no	no	-	-	alive
363	Family-37	9	Middle age adult	no	no	no	-	-	deceased
364	Family-38	1	Middle age adult	no	no	no	-	-	deceased
365	Family-38	2	Oldest-old	yes	no	no	severe	late	deceased
366	Family-38	3	Medium-old	no	no	no	-	-	deceased
367	Family-38	4	Senior adult	no	no	no	-	-	deceased
368	Family-38	5	Middle age adult	yes	no	no	severe	unknown	deceased
369	Family-38	6	Young-old	yes	no	no	severe	unknown	deceased
370	Family-38	7	Oldest-old	no	no	no	-	-	deceased
371	Family-38	8	Senior adult	no	no	no	-	-	deceased
372	Family-38	9	Young-old	no	no	no	-	-	deceased
373	Family-38	10	Medium-old	yes	no	yes	severe	late	alive
374	Family-38	11	Medium-old	yes	no	yes	severe	late	alive
375	Family-38	12	Medium-old	no	no	no	-	-	alive
376	Family-38	13	Young-old	no	no	no	-	-	alive
377	Family-38	14	Middle age adult	yes	no	yes	mild	intermediate	alive
378	Family-38	15	Middle age adult	no	no	no	-	-	alive
379	Family-39	1	Young-old	no	no	no	-	-	deceased
380	Family-39	2	Oldest-old	yes	no	no	mild	unknown	deceased
381	Family-39	3	Young-old	no	no	no	-	-	deceased
382	Family-39	4	Young-old	no	no	no	-	-	deceased
383	Family-39	5	Senior adult	yes	no	no	mild	intermediate	alive
384	Family-39	6	Young-old	no	no	no	-	-	alive
385	Family-40	1	Medium-old	no	no	no	-	-	deceased
386	Family-40	2	Medium-old	yes	no	no	severe	late	deceased
387	Family-40	3	Medium-old	yes	no	no	severe	late	alive
388	Family-40	4	Medium-old	yes	no	yes	severe	late	alive
389	Family-40	5	Medium-old	yes	no	no	severe	intermediate	alive
390	Family-40	6	Middle age adult	yes	no	no	moderate	unknown	alive
391	Family-40	7	Middle age adult	no	no	no	-	-	alive
392	Family-40	8	Middle age adult	no	no	no	-	-	alive
393	Family-40	9	Middle age adult	no	no	no	-	-	alive
394	Family-40	10	Middle age adult	no	no	no	-	-	alive
395	Family-40	11	Senior adult	no	no	no	-	-	alive
396	Family-41	1	Medium-old	yes	yes	no	severe	intermediate	deceased
397	Family-41	2	Young-old	no	no	no	-	-	deceased
398	Family-41	3	Medium-old	no	no	no	-	-	deceased
399	Family-41	4	Young-old	no	no	no	-	-	deceased
400	Family-41	5	Young-old	no	no	no	-	-	alive
401	Family-41	6	Young-old	no	no	no	-	-	alive
402	Family-41	7	Senior adult	no	no	no	-	-	alive
403	Family-41	8	Senior adult	yes	no	yes	severe	early	alive
404	Family-41	9	Young-old	no	no	no	-	-	alive
405	Family-41	10	Senior adult	no	no	no	-	-	alive
406	Family-41	11	Middle age adult	no	no	no	-	-	alive
407	Family-41	12	Senior adult	no	no	no	-	-	alive
408	Family-42	1	Middle age adult	no	no	no	-	-	deceased
409	Family-42	2	Young-old	no	no	no	-	-	alive
410	Family-42	3	Middle age adult	yes	no	yes	severe	early	alive
411	Family-42	4	Middle age adult	no	no	no	-	-	alive
412	Family-42	5	Middle age adult	no	no	no	-	-	alive
413	Family-42	6	Middle age adult	no	no	no	-	-	alive
414	Family-42	7	Middle age adult	no	no	no	-	-	alive
415	Family-43	1	Oldest-old	yes	no	no	mild	unknown	deceased
416	Family-43	2	Young-old	no	no	no	-	-	deceased
417	Family-43	3	Senior adult	no	no	no	-	-	alive
418	Family-43	4	Medium-old	yes	no	no	severe	early	alive
419	Family-43	5	Middle age adult	no	no	no	-	-	alive
420	Family-43	6	Middle age adult	no	no	no	-	-	alive
421	Family-44	1	Medium-old	no	no	no	-	-	deceased
422	Family-44	2	Young-old	yes	no	no	severe	late	deceased
423	Family-44	3	Oldest-old	yes	no	no	severe	late	deceased
424	Family-44	4	Senior adult	no	no	no	-	-	deceased
425	Family-44	5	Medium-old	no	no	no	-	-	deceased
426	Family-44	6	Medium-old	yes	no	no	moderate	unknown	deceased
427	Family-44	7	Medium-old	yes	no	no	severe	unknown	deceased
428	Family-44	8	Middle age adult	no	no	no	-	-	deceased
429	Family-44	9	Medium-old	no	no	no	-	-	deceased
430	Family-44	10	Medium-old	yes	no	no	severe	unknown	deceased
431	Family-44	11	Young-old	no	no	no	-	-	deceased
432	Family-44	12	Senior adult	no	no	no	-	-	deceased
433	Family-44	13	Senior adult	no	no	no	-	-	deceased
434	Family-44	14	Senior adult	no	no	no	-	-	deceased
435	Family-44	15	Oldest-old	yes	no	no	severe	late	deceased
436	Family-44	16	Young-old	yes	no	yes	severe	intermediate	alive
437	Family-44	17	Medium-old	yes	no	yes	severe	early	alive
438	Family-44	18	Young-old	no	no	yes	-	-	alive
439	Family-44	19	Medium-old	no	no	no	-	-	alive
440	Family-44	20	Medium-old	yes	no	yes	severe	intermediate	alive
441	Family-44	21	Senior adult	no	no	yes	-	-	alive
442	Family-44	22	Young-old	yes	no	yes	severe	unknown	alive
443	Family-44	23	Senior adult	no	no	yes	-	-	alive
444	Family-44	24	Senior adult	no	no	yes	-	-	alive
445	Family-44	25	Young-old	no	no	no	-	-	alive
446	Family-44	26	Young-old	yes	no	no	severe	intermediate	alive
447	Family-44	27	Middle age adult	no	no	no	-	-	alive
448	Family-44	28	Middle age adult	yes	no	yes	severe	early	alive
449	Family-45	1	Medium-old	no	no	no	-	-	deceased
450	Family-45	2	Oldest-old	yes	no	no	moderate	unknown	deceased
451	Family-45	3	Medium-old	yes	no	no	severe	unknown	deceased
452	Family-45	4	Medium-old	no	no	no	-	-	deceased
453	Family-45	5	Oldest-old	yes	no	no	severe	unknown	deceased
454	Family-45	6	Oldest-old	yes	yes	yes	severe	unknown	alive
455	Family-45	7	Medium-old	yes	yes	yes	severe	unknown	alive
456	Family-45	8	Medium-old	no	no	no	-	-	deceased
457	Family-45	9	Medium-old	yes	no	no	severe	late	alive
458	Family-45	10	Oldest-old	yes	no	yes	severe	early	deceased
459	Family-45	11	Oldest-old	no	no	no	-	-	alive
460	Family-45	12	Young-old	yes	no	yes	severe	early	alive
461	Family-45	13	Young-old	no	no	no	-	-	deceased
462	Family-45	14	Middle age adult	no	no	no	-	-	deceased
463	Family-45	15	Middle age adult	yes	no	yes	severe	unknown	alive
464	Family-45	16	Middle age adult	no	no	no	-	-	alive
465	Family-45	17	Middle age adult	no	no	no	-	-	alive
466	Family-45	18	Senior adult	no	no	no	-	-	alive
467	Family-45	19	Middle age adult	yes	no	yes	severe	intermediate	alive
468	Family-45	20	Middle age adult	no	no	no	-	-	alive
469	Family-45	21	Middle age adult	yes	no	no	severe	unknown	alive
470	Family-45	22	Middle age adult	yes	no	no	severe	unknown	deceased
471	Family-45	23	Senior adult	yes	no	no	severe	unknown	alive
472	Family-45	24	Middle age adult	yes	no	yes	severe	early	alive
473	Family-45	25	Senior adult	yes	no	yes	moderate	unknown	alive
474	Family-45	26	Senior adult	no	no	yes	-	-	alive
475	Family-45	27	Middle age adult	no	no	no	-	-	deceased
476	Family-45	28	Middle age adult	no	no	no	-	-	alive
477	Family-45	29	Middle age adult	yes	no	no	severe	unknown	alive
478	Family-46	1	Oldest-old	no	no	no	-	-	deceased
479	Family-46	2	Senior adult	yes	no	no	severe	intermediate	deceased
480	Family-46	3	Oldest-old	yes	no	yes	severe	late	alive
481	Family-46	4	Middle age adult	no	no	no	-	-	deceased
482	Family-46	5	Oldest-old	yes	no	yes	severe	intermediate	alive
483	Family-47	1	Young-old	yes	no	no	mild	unknown	alive
484	Family-47	2	Young-old	no	no	no	-	-	alive
485	Family-47	3	Middle age adult	no	no	no	-	-	alive
486	Family-47	4	Middle age adult	yes	no	no	mild	early	alive
487	Family-47	5	Middle age adult	no	no	no	-	-	deceased
488	Family-48	1	Oldest-old	yes	no	no	severe	late	alive
489	Family-48	2	Medium-old	no	no	no	-	-	deceased
490	Family-48	3	Young-old	yes	no	yes	severe	intermediate	alive
491	Family-48	4	Senior adult	yes	no	no	mild	unknown	alive
492	Family-48	5	Senior adult	yes	no	no	mild	unknown	alive
493	Family-48	6	Senior adult	yes	no	no	mild	unknown	alive
494	Family-48	7	Middle age adult	yes	no	no	mild	unknown	alive
495	Family-48	8	Middle age adult	yes	no	no	mild	unknown	alive
496	Family-49	1	Oldest-old	yes	no	no	severe	unknown	deceased
497	Family-49	2	Young-old	no	no	no	-	-	deceased
498	Family-49	3	Young-old	no	no	no	-	-	deceased
499	Family-49	4	Oldest-old	yes	no	yes	severe	early	alive
500	Family-49	5	Medium-old	no	no	no	-	-	alive
501	Family-49	6	Oldest-old	no	no	no	-	-	deceased
502	Family-49	7	Medium-old	no	no	no	-	-	deceased
503	Family-49	8	Senior adult	no	no	yes	-	-	alive
504	Family-49	9	Young-old	yes	no	yes	severe	early	alive
505	Family-49	10	Senior adult	no	no	no	-	-	alive
506	Family-49	11	Middle age adult	yes	no	yes	severe	early	alive
507	Family-49	12	Young-old	no	no	no	-	-	alive
508	Family-49	13	Middle age adult	no	no	no	-	-	alive
509	Family-49	14	Middle age adult	yes	no	yes	severe	intermediate	alive
510	Family-50	1	Oldest-old	yes	no	no	mild	late	deceased
511	Family-50	2	Oldest-old	no	no	no	-	-	deceased
512	Family-50	3	Middle age adult	yes	no	no	severe	intermediate	deceased
513	Family-50	4	Young-old	no	no	no	-	-	deceased
514	Family-50	5	Oldest-old	yes	no	no	severe	unknown	alive
515	Family-50	6	Medium-old	yes	no	no	severe	intermediate	alive
516	Family-50	7	Medium-old	no	no	no	-	-	deceased
517	Family-50	8	Young-old	no	no	no	-	-	alive
518	Family-50	9	Young-old	yes	no	no	severe	late	deceased
519	Family-50	10	Middle age adult	yes	no	yes	severe	early	alive
520	Family-50	11	Senior adult	no	no	no	-	-	alive
521	Family-50	12	Middle age adult	no	no	no	-	-	alive
522	Family-50	13	Middle age adult	no	no	no	-	-	alive
523	Family-50	14	Middle age adult	no	no	no	-	-	alive
524	Family-50	15	Middle age adult	yes	no	no	mild	unknown	alive
525	Family-51	1	Oldest-old	yes	no	no	severe	intermediate	deceased
526	Family-51	2	Young-old	yes	no	no	severe	intermediate	deceased
527	Family-51	3	Young-old	yes	no	yes	severe	intermediate	alive
528	Family-51	4	Middle age adult	no	no	yes	-	-	alive
529	Family-51	5	Senior adult	yes	no	yes	moderate	intermediate	alive
530	Family-51	6	Young-old	yes	no	yes	moderate	intermediate	alive
531	Family-51	7	Young-old	yes	no	yes	moderate	late	alive
532	Family-52	1	Middle age adult	no	no	no	-	-	deceased
533	Family-52	2	Medium-old	yes	no	no	severe	intermediate	deceased
534	Family-52	3	Medium-old	yes	no	no	severe	unknown	deceased
535	Family-52	4	Senior adult	no	no	no	-	-	deceased
536	Family-52	5	Oldest-old	no	no	yes	-	-	alive
537	Family-52	6	Medium-old	yes	no	yes	severe	intermediate	deceased
538	Family-52	7	Young-old	yes	no	yes	severe	intermediate	alive
539	Family-52	8	Medium-old	yes	no	yes	severe	intermediate	alive
540	Family-52	9	Medium-old	yes	no	yes	severe	intermediate	alive
541	Family-52	10	Senior adult	yes	no	no	severe	early	alive
542	Family-52	11	Middle age adult	yes	no	yes	severe	intermediate	alive
543	Family-52	12	Middle age adult	yes	no	no	severe	unknown	alive
544	Family-52	13	Senior adult	yes	no	yes	severe	intermediate	alive
545	Family-53	1	Medium-old	yes	no	no	severe	early	deceased
546	Family-53	2	Medium-old	no	no	no	-	-	deceased
547	Family-53	3	Senior adult	no	no	no	-	-	deceased
548	Family-53	4	Oldest-old	yes	no	no	severe	early	deceased
549	Family-53	5	Medium-old	yes	no	yes	severe	early	alive
550	Family-53	6	Medium-old	yes	no	no	severe	early	deceased
551	Family-53	7	Medium-old	no	no	no	-	-	alive
552	Family-53	8	Young-old	yes	no	no	severe	early	alive
553	Family-53	9	Middle age adult	no	no	no	-	-	alive
554	Family-53	10	Middle age adult	no	no	yes	-	-	alive
555	Family-53	11	Senior adult	yes	no	yes	mild	early	alive
556	Family-54	1	Medium-old	yes	no	no	severe	intermediate	deceased
557	Family-54	2	Middle age adult	no	no	no	-	-	deceased
558	Family-54	3	Medium-old	yes	no	no	severe	intermediate	deceased
559	Family-54	4	Medium-old	yes	no	no	severe	intermediate	deceased
560	Family-54	5	Young-old	no	no	no	-	-	deceased
561	Family-54	6	Senior adult	yes	no	yes	severe	early	alive
562	Family-54	7	Young-old	no	no	yes	-	-	alive
563	Family-54	8	Middle age adult	no	no	no	-	-	alive
564	Family-54	9	Senior adult	yes	no	no	severe	intermediate	alive
565	Family-54	10	Young-old	no	no	no	-	-	alive
566	Family-54	11	Senior adult	yes	no	no	severe	intermediate	alive
567	Family-54	12	Senior adult	yes	no	yes	severe	intermediate	alive
568	Family-54	13	Senior adult	yes	no	no	severe	unknown	deceased
569	Family-55	1	Medium-old	yes	no	no	severe	intermediate	deceased
570	Family-55	2	Medium-old	no	no	no	-	-	deceased
571	Family-55	3	Medium-old	yes	no	no	severe	late	deceased
572	Family-55	4	Medium-old	no	no	no	-	-	deceased
573	Family-55	5	Oldest-old	yes	no	no	severe	early	deceased
574	Family-55	6	Young-old	no	no	no	-	-	deceased
575	Family-55	7	Middle age adult	no	no	no	-	-	deceased
576	Family-55	8	Young-old	yes	no	yes	severe	intermediate	alive
577	Family-55	9	Young-old	no	no	no	-	-	deceased
578	Family-55	10	Young-old	no	no	no	-	-	deceased
579	Family-55	11	Senior adult	no	no	no	-	-	alive
580	Family-55	12	Middle age adult	no	no	no	-	-	deceased
581	Family-55	13	Senior adult	no	no	no	-	-	alive
582	Family-55	14	Young-old	yes	no	no	mild	late	alive
583	Family-55	15	Medium-old	no	no	no	-	-	deceased
584	Family-55	16	Oldest-old	yes	no	no	moderate	unknown	alive
585	Family-55	17	Medium-old	no	no	no	-	-	alive
586	Family-55	18	Young-old	no	no	no	-	-	alive
587	Family-55	19	Middle age adult	no	no	no	-	-	deceased
588	Family-55	20	Senior adult	yes	no	no	severe	early	alive
589	Family-55	21	Senior adult	no	no	no	-	-	alive
590	Family-55	22	Middle age adult	yes	no	no	severe	intermediate	alive
591	Family-55	23	Middle age adult	no	no	no	-	-	alive
592	Family-55	24	Middle age adult	no	no	no	-	-	alive
593	Family-55	25	Middle age adult	yes	no	no	severe	intermediate	alive
594	Family-55	26	Middle age adult	yes	no	no	mild	intermediate	alive
595	Family-55	27	Middle age adult	no	no	no	-	-	alive
596	Family-55	28	Middle age adult	no	no	no	-	-	alive
597	Family-56	1	Young-old	no	no	no	-	-	deceased
598	Family-56	2	Young-old	no	no	no	-	-	deceased
599	Family-56	3	Young-old	yes	no	no	severe	intermediate	deceased
600	Family-56	4	Young-old	yes	yes	no	mild	late	deceased
601	Family-56	5	Senior adult	no	no	no	-	-	deceased
602	Family-56	6	Young-old	no	no	no	-	-	deceased
603	Family-56	7	Young-old	yes	no	no	mild	unknown	deceased
604	Family-56	8	Young-old	yes	no	no	mild	unknown	deceased
605	Family-56	9	Young-old	no	no	no	-	-	deceased
606	Family-56	10	Young-old	yes	no	no	severe	late	alive
607	Family-56	11	Senior adult	yes	no	yes	severe	early	alive
608	Family-56	12	Senior adult	yes	no	yes	severe	intermediate	alive
609	Family-56	13	Middle age adult	yes	no	no	mild	unknown	alive
610	Family-56	14	Middle age adult	no	no	yes	-	-	alive
611	Family-56	15	Middle age adult	yes	no	yes	severe	early	alive
612	Family-57	1	Senior adult	no	no	no	-	-	deceased
613	Family-57	2	Young-old	yes	no	no	mild	late	deceased
614	Family-57	3	Middle age adult	no	no	no	-	-	deceased
615	Family-57	4	Senior adult	yes	no	no	severe	intermediate	deceased
616	Family-57	5	Senior adult	no	no	no	-	-	deceased
617	Family-57	6	Medium-old	yes	no	no	severe	unknown	deceased
618	Family-57	7	Medium-old	no	no	no	-	-	deceased
619	Family-57	8	Senior adult	no	no	no	-	-	deceased
620	Family-57	9	Young-old	no	no	no	-	-	deceased
621	Family-57	10	Middle age adult	yes	no	no	mild	intermediate	deceased
622	Family-57	11	Medium-old	yes	no	no	severe	late	alive
623	Family-57	12	Senior adult	yes	no	no	severe	intermediate	alive
624	Family-57	13	Young-old	yes	yes	yes	moderate	intermediate	alive
625	Family-57	14	Young-old	yes	no	no	severe	late	alive
626	Family-57	15	Middle age adult	yes	no	yes	mild	early	alive
627	Family-57	16	Middle age adult	yes	no	yes	mild	early	alive
628	Family-57	17	Middle age adult	no	no	no	-	-	alive
629	Family-58	1	Middle age adult	no	no	no	-	-	deceased
630	Family-58	2	Medium-old	yes	no	no	severe	unknown	deceased
631	Family-58	3	Senior adult	no	no	no	-	-	deceased
632	Family-58	4	Oldest-old	yes	no	no	severe	unknown	alive
633	Family-58	5	Young-old	yes	no	no	severe	intermediate	deceased
634	Family-58	6	Young-old	yes	no	no	severe	intermediate	deceased
635	Family-58	7	Middle age adult	yes	no	no	severe	unknown	alive
636	Family-58	8	Middle age adult	yes	no	no	severe	unknown	alive
637	Family-58	9	Senior adult	yes	no	yes	severe	intermediate	alive
638	Family-59	1	Medium-old	no	no	yes	-	-	alive
639	Family-59	2	Medium-old	yes	no	yes	severe	unknown	alive
640	Family-59	3	Medium-old	no	no	-	-	-	deceased
641	Family-59	4	Oldest-old	yes	no	no	mild	unknown	deceased
642	Family-59	5	Young-old	yes	no	yes	mild	unknown	alive
643	Family-59	6	Senior adult	no	no	yes	-	-	alive
644	Family-59	7	Middle age adult	no	no	yes	-	-	alive
645	Family-59	8	Senior adult	yes	no	yes	mild	unknown	alive
646	Family-59	9	Young-old	yes	no	yes	mild	unknown	alive
647	Family-59	10	Senior adult	yes	no	yes	mild	unknown	alive
648	Family-59	11	Young-old	no	no	yes	-	-	alive
649	Family-59	12	Middle age adult	no	no	no	-	-	alive
650	Family-59	13	Middle age adult	no	no	no	-	-	alive
651	Family-59	14	Middle age adult	yes	no	yes	moderate	early	alive
652	Family-59	15	Middle age adult	yes	no	yes	mild	unknown	alive
653	Family-59	16	Middle age adult	no	no	yes	-	-	alive
654	Family-59	17	Middle age adult	no	no	yes	-	-	alive
655	Family-59	18	Middle age adult	no	no	yes	-	-	alive
656	Family-60	1	Medium-old	yes	no	no	severe	late	deceased
657	Family-60	2	Medium-old	no	no	no	-	-	deceased
658	Family-60	3	Oldest-old	yes	no	no	severe	late	deceased
659	Family-60	4	Senior adult	no	no	no	-	-	deceased
660	Family-60	5	Oldest-old	yes	no	no	severe	late	deceased
661	Family-60	6	Oldest-old	yes	no	no	severe	late	alive
662	Family-60	7	Medium-old	no	no	no	-	-	alive
663	Family-60	8	Oldest-old	no	no	no	-	-	deceased
664	Family-60	9	Oldest-old	yes	no	no	severe	late	deceased
665	Family-60	10	Young-old	yes	no	no	severe	late	deceased
666	Family-60	11	Young-old	no	no	no	-	-	deceased
667	Family-60	12	Middle age adult	no	no	no	-	-	alive
668	Family-60	13	Senior adult	no	no	no	-	-	alive
669	Family-60	14	Senior adult	yes	yes	yes	severe	intermediate	alive
670	Family-60	15	Young-old	no	no	yes	-	-	alive
671	Family-60	16	Young-old	no	no	no	-	-	alive
672	Family-60	17	Senior adult	yes	no	no	severe	intermediate	alive
673	Family-60	18	Senior adult	yes	no	yes	mild	late	alive
674	Family-60	19	Senior adult	yes	no	yes	moderate	late	alive
675	Family-60	20	Medium-old	yes	no	no	severe	late	alive
676	Family-61	1	Oldest-old	no	no	no	-	-	deceased
677	Family-61	2	Oldest-old	yes	no	no	severe	late	deceased
678	Family-61	3	Medium-old	yes	no	yes	severe	late	alive
679	Family-61	4	Young-old	yes	no	no	severe	late	alive
680	Family-61	5	Young-old	no	no	no	-	-	alive
681	Family-62	1	Medium-old	no	no	no	-	-	deceased
682	Family-62	2	Young-old	yes	no	no	severe	intermediate	deceased
683	Family-62	3	Medium-old	yes	no	no	severe	late	deceased
684	Family-62	4	Medium-old	yes	no	no	severe	unknown	alive
685	Family-62	5	Medium-old	yes	no	yes	severe	intermediate	alive
686	Family-62	6	Middle age adult	yes	no	no	severe	intermediate	alive
687	Family-63	1	Young-old	no	no	no	-	-	deceased
688	Family-63	2	Oldest-old	yes	no	no	severe	late	deceased
689	Family-63	3	Senior adult	yes	no	no	severe	intermediate	alive
690	Family-63	4	Young-old	yes	no	no	severe	intermediate	alive
691	Family-63	5	Senior adult	yes	no	no	severe	intermediate	alive
692	Family-63	6	Senior adult	no	no	no	-	-	alive
693	Family-63	7	Medium-old	yes	yes	no	severe	intermediate	alive
694	Family-63	8	Young-old	no	no	no	-	-	alive
695	Family-63	9	Middle age adult	no	no	no	-	-	alive
696	Family-63	10	Middle age adult	no	no	no	-	-	alive
697	Family-63	11	Middle age adult	yes	no	no	severe	unknown	alive
698	Family-64	1	Medium-old	yes	no	no	severe	intermediate	deceased
699	Family-64	2	Young-old	no	no	no	-	-	deceased
700	Family-64	3	Senior adult	yes	no	no	severe	intermediate	alive
701	Family-64	4	Middle age adult	yes	no	yes	severe	intermediate	alive
702	Family-64	5	Medium-old	no	no	no	-	-	alive
703	Family-64	6	Young-old	yes	no	no	severe	intermediate	alive
704	Family-64	7	Young-old	yes	no	no	severe	intermediate	alive
705	Family-64	8	Senior adult	yes	no	no	severe	intermediate	alive
706	Family-64	9	Senior adult	yes	no	no	severe	intermediate	alive
707	Family-65	1	Medium-old	yes	yes	no	severe	late	deceased
708	Family-65	2	Medium-old	no	no	no	-	-	deceased
709	Family-65	3	Medium-old	yes	yes	yes	severe	late	alive
710	Family-65	4	Medium-old	yes	no	yes	severe	intermediate	alive
711	Family-65	5	Young-old	no	no	no	-	-	alive
712	Family-66	1	Young-old	yes	no	no	severe	unknown	deceased
713	Family-66	2	Medium-old	yes	no	no	severe	unknown	deceased
714	Family-66	3	Medium-old	yes	no	yes	severe	unknown	alive
715	Family-66	4	Medium-old	yes	yes	yes	severe	unknown	alive
716	Family-66	5	Medium-old	no	no	yes	-	-	alive
717	Family-66	6	Young-old	yes	no	yes	severe	intermediate	alive
718	Family-66	7	Young-old	yes	no	no	severe	unknown	deceased
719	Family-66	8	Young-old	yes	no	no	severe	unknown	deceased
720	Family-66	9	Senior adult	yes	yes	yes	severe	intermediate	alive
721	Family-66	10	Oldest-old	yes	yes	yes	severe	unknown	alive
722	Family-66	11	Young-old	yes	no	no	severe	intermediate	deceased
723	Family-66	12	Young-old	no	no	no	-	-	alive
724	Family-66	13	Oldest-old	yes	no	no	mild	unknown	alive
725	Family-66	14	Young-old	yes	no	no	severe	unknown	alive
726	Family-66	15	Young-old	no	no	yes	-	-	deceased
727	Family-66	16	Middle age adult	yes	no	yes	severe	unknown	alive
728	Family-66	17	Senior adult	yes	no	yes	severe	early	alive
729	Family-66	18	Young-old	yes	no	yes	severe	unknown	alive
730	Family-66	19	Senior adult	yes	no	yes	severe	unknown	alive
731	Family-66	20	Middle age adult	no	no	yes	-	-	alive
732	Family-66	21	Middle age adult	yes	no	no	severe	unknown	alive
733	Family-66	22	Middle age adult	no	no	yes	-	-	alive
734	Family-66	23	Middle age adult	yes	no	yes	severe	early	alive
735	Family-66	24	Senior adult	yes	no	yes	severe	intermediate	alive
736	Family-66	25	Senior adult	yes	no	yes	mild	intermediate	alive
737	Family-67	1	Oldest-old	no	no	no	-	-	deceased
738	Family-67	2	Middle age adult	no	no	no	-	-	deceased
739	Family-67	3	Senior adult	no	no	no	-	-	deceased
740	Family-67	4	Young-old	yes	no	yes	severe	late	alive
741	Family-67	5	Young-old	no	no	no	-	-	alive
742	Family-67	6	Medium-old	no	no	no	-	-	alive
743	Family-67	7	Middle age adult	yes	no	no	moderate	unknown	alive
744	Family-67	8	Middle age adult	no	no	no	-	-	alive
745	Family-68	1	Young-old	yes	no	no	severe	unknown	deceased
746	Family-68	2	Senior adult	no	no	no	-	-	deceased
747	Family-68	3	Young-old	no	no	no	-	-	deceased
748	Family-68	4	Middle age adult	no	no	no	-	-	alive
749	Family-68	5	Middle age adult	no	no	no	-	-	alive
750	Family-69	1	Medium-old	yes	no	no	severe	unknown	deceased
751	Family-69	2	Medium-old	no	no	no	-	-	alive
752	Family-69	3	Medium-old	yes	no	yes	severe	late	alive
753	Family-69	4	Oldest-old	no	no	no	-	-	deceased
754	Family-69	5	Senior adult	no	no	yes	-	-	alive
755	Family-69	6	Middle age adult	yes	no	yes	mild	intermediate	alive
756	Family-70	1	Young-old	no	no	no	-	-	deceased
757	Family-70	2	Middle age adult	yes	no	no	mild	intermediate	deceased
758	Family-70	3	Middle age adult	no	no	no	-	-	alive
759	Family-70	4	Middle age adult	yes	no	yes	severe	intermediate	alive
760	Family-71	1	Young-old	yes	no	no	severe	intermediate	deceased
761	Family-71	2	Medium-old	yes	no	no	severe	late	deceased
762	Family-71	3	Young-old	no	no	no	-	-	deceased
763	Family-71	4	Middle age adult	yes	no	no	severe	intermediate	alive
764	Family-71	5	Senior adult	yes	no	no	mild	intermediate	alive
765	Family-72	1	Middle age adult	yes	no	no	severe	early	alive
766	Family-72	2	Middle age adult	yes	no	no	moderate	intermediate	alive
767	Family-73	1	Young-old	yes	yes	no	severe	late	alive
768	Family-73	2	Young-old	no	no	no	-	-	deceased
769	Family-73	3	Senior adult	yes	no	yes	moderate	intermediate	alive
770	Family-73	4	Middle age adult	yes	no	no	severe	intermediate	alive
771	Family-73	5	Middle age adult	no	no	no	-	-	alive
772	Family-73	6	Senior adult	no	no	no	-	-	alive
773	Family-74	1	Young-old	no	no	no	-	-	alive
774	Family-74	2	Medium-old	yes	no	no	severe	early	alive
775	Family-74	3	Middle age adult	yes	no	no	severe	intermediate	alive
776	Family-74	4	Middle age adult	yes	no	no	severe	early	alive
777	Family-74	5	Middle age adult	no	no	no	-	-	alive
778	Family-75	1	Oldest-old	yes	no	no	moderate	late	deceased
779	Family-75	2	Young-old	no	no	no	-	-	deceased
780	Family-75	3	Medium-old	yes	no	no	severe	late	alive
781	Family-75	4	Senior adult	no	no	no	-	-	alive
782	Family-75	5	Young-old	yes	yes	no	severe	intermediate	alive
783	Family-75	6	Middle age adult	yes	yes	yes	severe	intermediate	alive
784	Family-75	7	Middle age adult	no	no	no	-	-	alive
785	Family-76	1	Young-old	no	no	no	-	-	alive
786	Family-76	2	Young-old	yes	no	no	severe	early	deceased
787	Family-76	3	Middle age adult	yes	no	yes	mild	early	alive
788	Family-76	4	Middle age adult	no	no	no	-	-	alive
789	Family-77	1	Middle age adult	no	no	no	-	-	alive
790	Family-77	2	Middle age adult	no	no	no	-	-	alive
791	Family-78	1	Oldest-old	yes	no	no	mild	late	deceased
792	Family-78	2	Medium-old	yes	no	no	severe	late	deceased
793	Family-78	3	Senior adult	no	no	no	-	-	deceased
794	Family-78	4	Oldest-old	yes	no	no	severe	intermediate	deceased
795	Family-78	5	Young-old	yes	no	no	severe	intermediate	alive
796	Family-78	6	Medium-old	no	no	no	-	-	alive
797	Family-78	7	Medium-old	yes	no	no	severe	late	deceased
798	Family-78	8	Oldest-old	no	no	no	-	-	deceased
799	Family-78	9	Middle age adult	yes	no	yes	severe	intermediate	alive
800	Family-78	10	Middle age adult	yes	no	no	severe	intermediate	alive
801	Family-78	11	Middle age adult	yes	no	no	severe	intermediate	alive
802	Family-80	1	Medium-old	no	no	no	-	-	deceased
803	Family-80	2	Oldest-old	yes	no	no	severe	late	deceased
804	Family-80	3	Senior adult	no	no	no	-	-	deceased
805	Family-80	4	Oldest-old	yes	no	no	severe	late	deceased
806	Family-80	5	Medium-old	no	no	no	-	-	alive
807	Family-80	6	Middle age adult	no	no	no	-	-	deceased
808	Family-80	7	Senior adult	no	no	no	-	-	deceased
809	Family-80	8	Middle age adult	yes	no	no	mild	intermediate	deceased
810	Family-80	9	Oldest-old	yes	no	no	severe	late	deceased
811	Family-80	10	Medium-old	no	no	no	-	-	deceased
812	Family-80	11	Oldest-old	yes	no	no	severe	intermediate	alive
813	Family-80	12	Middle age adult	yes	no	no	severe	intermediate	alive
814	Family-80	13	Senior adult	no	no	no	-	-	alive
815	Family-80	14	Middle age adult	no	no	no	-	-	alive
816	Family-80	15	Middle age adult	no	no	no	-	-	alive
817	Family-80	16	Middle age adult	yes	no	yes	severe	intermediate	alive
818	Family-80	17	Young-old	yes	no	no	severe	intermediate	alive
819	Family-81	1	Medium-old	no	no	no	-	-	deceased
820	Family-81	2	Senior adult	no	no	no	-	-	deceased
821	Family-81	3	Medium-old	yes	yes	yes	severe	late	alive
822	Family-81	4	Young-old	no	no	no	-	-	alive
823	Family-81	5	Medium-old	no	no	no	-	-	deceased
824	Family-82	1	Young-old	no	no	no	-	-	deceased
825	Family-82	2	Oldest-old	yes	no	no	mild	late	deceased
826	Family-82	3	Young-old	no	no	no	-	-	alive
827	Family-82	4	Medium-old	yes	no	no	severe	unknown	alive
828	Family-82	5	Medium-old	yes	no	no	severe	unknown	alive
829	Family-82	6	Young-old	no	no	no	-	-	alive
830	Family-82	7	Young-old	no	no	no	-	-	deceased
831	Family-82	8	Medium-old	yes	no	no	mild	late	deceased
832	Family-82	9	Senior adult	no	no	no	-	-	alive
833	Family-82	10	Medium-old	no	no	no	-	-	deceased
834	Family-82	11	Medium-old	no	no	no	-	-	deceased
835	Family-82	12	Middle age adult	yes	no	yes	mild	intermediate	alive
836	Family-82	13	Middle age adult	no	no	no	-	-	alive
837	Family-82	14	Senior adult	no	no	no	-	-	alive
838	Family-83	1	Young-old	no	no	no	-	-	alive
839	Family-83	2	Young-old	yes	no	no	severe	early	alive
840	Family-83	3	Middle age adult	no	no	no	-	-	alive
841	Family-83	4	Middle age adult	yes	no	yes	mild	early	alive
842	Family-84	1	Oldest-old	yes	no	no	severe	late	deceased
843	Family-84	2	Medium-old	yes	no	no	mild	late	deceased
844	Family-84	3	Medium-old	no	no	no	-	-	deceased
845	Family-84	4	Young-old	yes	yes	yes	severe	late	alive
846	Family-84	5	Young-old	yes	no	no	severe	unknown	alive
847	Family-84	6	Senior adult	yes	no	no	severe	unknown	alive
848	Family-84	7	Senior adult	no	no	no	-	-	alive
849	Family-84	8	Senior adult	no	no	no	-	-	alive
850	Family-84	9	Senior adult	no	no	no	-	-	alive
851	Family-84	10	Young-old	yes	no	no	severe	intermediate	alive
852	Family-84	11	Middle age adult	yes	no	no	severe	early	alive
853	Family-85	1	Medium-old	no	no	no	-	-	alive
854	Family-85	2	Medium-old	yes	no	no	mild	unknown	deceased
855	Family-85	3	Medium-old	yes	no	no	severe	unknown	alive
856	Family-85	4	Oldest-old	yes	no	no	severe	unknown	alive
857	Family-85	5	Young-old	no	no	no	-	-	deceased
858	Family-85	6	Oldest-old	no	no	no	-	-	alive
859	Family-85	7	Middle age adult	no	no	no	-	-	deceased
860	Family-85	8	Young-old	no	no	no	-	-	alive
861	Family-85	9	Senior adult	no	no	no	-	-	alive
862	Family-85	10	Senior adult	no	no	no	-	-	alive
863	Family-85	11	Middle age adult	no	no	no	-	-	alive
864	Family-85	12	Senior adult	yes	no	yes	severe	intermediate	alive
865	Family-85	13	Senior adult	no	no	no	-	-	alive
866	Family-86	1	Oldest-old	yes	no	no	severe	late	deceased
867	Family-86	2	Medium-old	no	no	no	-	-	deceased
868	Family-86	3	Medium-old	no	no	no	-	-	alive
869	Family-86	4	Young-old	yes	no	no	mild	intermediate	deceased
870	Family-86	5	Middle age adult	no	no	no	-	-	deceased
871	Family-86	6	Senior adult	no	no	no	-	-	deceased
872	Family-86	7	Middle age adult	yes	no	yes	severe	intermediate	alive
873	Family-86	8	Senior adult	yes	no	no	severe	intermediate	alive
874	Family-87	1	Oldest-old	yes	no	no	mild	late	deceased
875	Family-87	2	Medium-old	no	no	no	-	-	deceased
876	Family-87	3	Medium-old	no	no	no	-	-	deceased
877	Family-87	4	Oldest-old	no	no	no	-	-	deceased
878	Family-87	5	Medium-old	no	no	no	-	-	alive
879	Family-87	6	Medium-old	no	no	no	-	-	alive
880	Family-87	7	Medium-old	no	no	no	-	-	alive
881	Family-87	8	Oldest-old	no	no	no	-	-	alive
882	Family-87	9	Medium-old	yes	no	no	severe	late	alive
883	Family-87	10	Oldest-old	yes	no	no	mild	unknown	deceased
884	Family-87	11	Young-old	no	no	no	-	-	deceased
885	Family-87	12	Senior adult	no	no	no	-	-	alive
886	Family-87	13	Young-old	no	no	no	-	-	alive
887	Family-87	14	Middle age adult	no	no	no	-	-	alive
888	Family-87	15	Middle age adult	no	no	no	-	-	alive
889	Family-87	16	Senior adult	no	no	no	-	-	alive
890	Family-87	17	Young-old	no	no	no	-	-	alive
891	Family-87	18	Young-old	no	no	no	-	-	alive
892	Family-87	19	Senior adult	yes	no	yes	severe	intermediate	alive
893	Family-88	1	Young-old	yes	no	no	severe	intermediate	deceased
894	Family-88	2	Young-old	no	no	no	-	-	deceased
895	Family-88	3	Young-old	no	no	no	-	-	alive
896	Family-88	4	Young-old	yes	yes	yes	severe	intermediate	alive
897	Family-88	5	Senior adult	yes	no	no	severe	unknown	deceased
898	Family-88	6	Young-old	no	no	no	-	-	alive
899	Family-88	7	Middle age adult	yes	no	no	moderate	early	alive
900	Family-88	8	Middle age adult	yes	no	no	moderate	early	alive
901	Family-88	9	Middle age adult	yes	no	no	moderate	early	alive
902	Family-88	10	Middle age adult	yes	no	no	severe	unknown	alive
903	Family-88	11	Middle age adult	yes	no	no	severe	unknown	alive
904	Family-89	1	Oldest-old	no	no	no	-	-	deceased
905	Family-89	2	Medium-old	yes	yes	no	moderate	late	deceased
906	Family-89	3	Medium-old	yes	no	yes	severe	late	alive
907	Family-89	4	Young-old	yes	no	no	moderate	unknown	alive
908	Family-89	5	Senior adult	yes	no	no	severe	early	alive
909	Family-89	6	Middle age adult	no	no	no	-	-	alive
910	Family-89	7	Middle age adult	no	no	no	-	-	alive
911	Family-90	1	Oldest-old	no	no	no	-	-	deceased
912	Family-90	2	Oldest-old	no	no	no	-	-	deceased
913	Family-90	3	Oldest-old	yes	no	no	moderate	unknown	deceased
914	Family-90	4	Middle age adult	no	no	no	-	-	deceased
915	Family-90	5	Middle age adult	no	no	no	-	-	deceased
916	Family-90	6	Senior adult	yes	no	no	severe	unknown	alive
917	Family-90	7	Senior adult	yes	no	no	severe	intermediate	alive
918	Family-90	8	Young-old	no	no	no	-	-	alive
919	Family-90	9	Senior adult	yes	no	no	severe	intermediate	alive
920	Family-90	10	Senior adult	yes	no	no	severe	unknown	alive
921	Family-90	11	Young-old	yes	no	no	mild	late	alive
922	Family-90	12	Young-old	yes	no	yes	moderate	late	alive
923	Family-90	13	Young-old	no	no	no	-	-	deceased
924	Family-90	14	Middle age adult	no	no	no	-	-	alive
925	Family-90	15	Middle age adult	yes	no	no	mild	unknown	alive
926	Family-91	1	Oldest-old	yes	no	no	severe	late	alive
927	Family-91	2	Medium-old	no	no	no	-	-	deceased
928	Family-91	3	Medium-old	yes	no	no	severe	late	deceased
929	Family-91	4	Medium-old	no	no	no	-	-	deceased
930	Family-91	5	Senior adult	no	no	no	-	-	alive
931	Family-91	6	Young-old	no	no	no	-	-	alive
932	Family-91	7	Young-old	no	no	no	-	-	alive
933	Family-91	8	Young-old	no	no	no	-	-	alive
934	Family-91	9	Medium-old	no	no	no	-	-	alive
935	Family-91	10	Young-old	yes	no	no	moderate	unknown	alive
936	Family-91	11	Senior adult	no	no	no	-	-	deceased
937	Family-91	12	Middle age adult	no	no	no	-	-	alive
938	Family-91	13	Middle age adult	yes	no	yes	mild	intermediate	alive
939	Family-92	1	Medium-old	no	no	no	-	-	deceased
940	Family-92	2	Young-old	yes	no	no	severe	intermediate	deceased
941	Family-92	3	Young-old	yes	no	no	severe	intermediate	deceased
942	Family-92	4	Young-old	no	no	yes	-	-	alive
943	Family-92	5	Senior adult	yes	no	yes	severe	intermediate	alive
944	Family-92	6	Middle age adult	yes	no	no	severe	intermediate	alive
945	Family-92	7	Middle age adult	yes	no	yes	mild	unknown	alive
946	Family-92	8	Middle age adult	yes	no	yes	severe	intermediate	alive
947	Family-92	9	Middle age adult	yes	no	yes	mild	intermediate	alive
948	Family-93	1	Medium-old	yes	no	no	moderate	unknown	deceased
949	Family-93	2	Young-old	no	no	no	-	-	deceased
950	Family-93	3	Young-old	no	no	no	-	-	deceased
951	Family-93	4	Young-old	yes	no	yes	severe	late	alive
952	Family-93	5	Senior adult	no	no	no	-	-	deceased
953	Family-93	6	Young-old	no	no	no	-	-	alive
954	Family-93	7	Middle age adult	no	no	no	-	-	alive
955	Family-93	8	Middle age adult	no	no	no	-	-	alive
956	Family-93	9	Middle age adult	yes	no	no	moderate	unknown	alive
957	Family-93	10	Senior adult	no	no	no	-	-	alive
958	Family-94	1	Young-old	no	no	no	-	-	alive
959	Family-94	2	Young-old	no	no	no	-	-	alive
960	Family-94	3	Young-old	no	no	no	-	-	deceased
961	Family-94	4	Medium-old	no	no	no	-	-	deceased
962	Family-94	5	Middle age adult	no	no	no	-	-	alive
963	Family-94	6	Middle age adult	yes	no	no	severe	unknown	alive
964	Family-94	7	Senior adult	no	no	no	-	-	alive
965	Family-94	8	Young-old	no	no	no	-	-	alive
966	Family-95	1	Senior adult	no	no	no	-	-	alive
967	Family-95	2	Medium-old	no	no	no	-	-	alive
968	Family-95	3	Young-old	no	no	no	-	-	alive
969	Family-95	4	Young-old	yes	no	yes	moderate	unknown	alive
970	Family-95	5	Young-old	no	no	no	-	-	alive
971	Family-95	6	Medium-old	yes	no	no	severe	unknown	alive
972	Family-95	7	Medium-old	no	no	no	-	-	alive
973	Family-95	8	Middle age adult	no	no	yes	-	-	alive
974	Family-95	9	Middle age adult	yes	no	yes	mild	unknown	alive
975	Family-95	10	Middle age adult	yes	no	yes	severe	unknown	alive
976	Family-95	11	Senior adult	no	no	no	-	-	alive
977	Family-96	1	Medium-old	no	no	no	-	-	alive
978	Family-96	2	Senior adult	yes	no	yes	severe	intermediate	alive
979	Family-96	3	Senior adult	no	no	no	-	-	alive
980	Family-96	4	Medium-old	no	no	no	-	-	alive
981	Family-96	5	Medium-old	yes	no	no	moderate	late	alive
982	Family-96	6	Young-old	yes	no	no	mild	late	alive
983	Family-96	7	Medium-old	no	no	no	-	-	alive
984	Family-96	8	Middle age adult	no	no	yes	-	-	alive
985	Family-96	9	Middle age adult	yes	no	yes	mild	intermediate	alive
986	Family-96	10	Senior adult	yes	no	no	severe	unknown	alive
987	Family-96	11	Middle age adult	no	no	yes	-	-	alive
988	Family-96	12	Middle age adult	no	no	no	-	-	alive
989	Family-96	13	Middle age adult	no	no	no	-	-	alive
990	Family-97	1	Medium-old	yes	no	yes	severe	late	alive
991	Family-98	1	Medium-old	no	no	no	-	-	deceased
992	Family-98	2	Medium-old	yes	no	no	severe	unknown	deceased
993	Family-98	3	Medium-old	no	no	yes	-	-	alive
994	Family-98	4	Medium-old	yes	no	yes	severe	intermediate	deceased
995	Family-98	5	Oldest-old	yes	no	no	severe	unknown	alive
996	Family-98	6	Senior adult	no	no	no	-	-	deceased
997	Family-98	7	Medium-old	no	no	no	-	-	deceased
998	Family-98	8	Senior adult	yes	no	no	severe	unknown	alive
999	Family-98	9	Senior adult	yes	no	yes	mild	unknown	alive
1000	Family-99	1	Oldest-old	yes	no	no	severe	unknown	deceased
1001	Family-99	2	Medium-old	yes	no	no	severe	unknown	deceased
1002	Family-99	3	Medium-old	no	no	no	-	-	deceased
1003	Family-99	4	Oldest-old	yes	no	yes	severe	late	deceased
1004	Family-99	5	Oldest-old	no	no	no	-	-	deceased
1005	Family-99	6	Young-old	yes	no	no	mild	unknown	alive
1006	Family-99	7	Senior adult	yes	yes	yes	severe	early	alive
1007	Family-99	8	Senior adult	no	no	no	-	-	alive
1008	Family-99	9	Senior adult	no	no	no	-	-	alive
1009	Family-100	1	Middle age adult	yes	no	no	mild	unknown	deceased
1010	Family-100	2	Medium-old	no	no	no	-	-	deceased
1011	Family-100	3	Oldest-old	yes	no	no	mild	unknown	deceased
1012	Family-100	4	Young-old	no	no	no	-	-	deceased
1013	Family-100	5	Young-old	no	no	no	-	-	deceased
1014	Family-100	6	Medium-old	no	no	no	-	-	deceased
1015	Family-100	7	Medium-old	yes	no	yes	severe	late	alive
1016	Family-100	8	Medium-old	no	no	no	-	-	alive
1017	Family-100	9	Medium-old	yes	yes	yes	severe	unknown	alive
1018	Family-100	10	Medium-old	yes	no	no	moderate	unknown	alive
1019	Family-100	11	Oldest-old	no	no	no	-	-	alive
1020	Family-100	12	Middle age adult	no	no	yes	-	-	alive
1021	Family-100	13	Middle age adult	no	no	yes	-	-	alive
1022	Family-101	1	Young-old	yes	no	no	severe	intermediate	deceased
1023	Family-101	2	Medium-old	yes	no	no	severe	late	deceased
1024	Family-101	3	Senior adult	yes	no	yes	severe	early	alive
1025	Family-103	1	Oldest-old	yes	no	no	severe	late	deceased
1026	Family-103	2	Young-old	no	no	no	-	-	deceased
1027	Family-103	3	Medium-old	no	no	no	-	-	alive
1028	Family-103	4	Young-old	yes	no	yes	severe	late	alive
1029	Family-103	5	Young-old	yes	no	yes	severe	late	alive
1030	Family-103	6	Senior adult	no	no	yes	-	-	alive
1031	Family-103	7	Senior adult	no	no	no	-	-	deceased
1032	Family-103	8	Young-old	no	no	no	-	-	alive
1033	Family-103	9	Senior adult	no	no	no	-	-	alive
1034	Family-103	10	Middle age adult	no	no	yes	-	-	alive
1035	Family-104	1	Senior adult	no	no	no	-	-	deceased
1036	Family-104	2	Middle age adult	no	no	no	-	-	deceased
1037	Family-104	3	Medium-old	no	no	no	-	-	deceased
1038	Family-104	4	Oldest-old	yes	no	no	severe	unknown	deceased
1039	Family-104	5	Medium-old	no	no	no	-	-	deceased
1040	Family-104	6	Oldest-old	no	no	no	-	-	deceased
1041	Family-104	7	Medium-old	no	no	no	-	-	deceased
1042	Family-104	8	Medium-old	no	no	no	-	-	deceased
1043	Family-104	9	Oldest-old	no	no	yes	-	-	alive
1044	Family-104	10	Senior adult	no	no	no	-	-	deceased
1045	Family-104	11	Middle age adult	no	no	no	-	-	deceased
1046	Family-104	12	Oldest-old	yes	yes	no	severe	unknown	deceased
1047	Family-104	13	Middle age adult	no	no	no	-	-	deceased
1048	Family-104	14	Young-old	no	no	yes	-	-	alive
1049	Family-104	15	Senior adult	no	no	yes	-	-	alive
1050	Family-104	16	Senior adult	yes	no	yes	moderate	intermediate	alive
1051	Family-104	17	Senior adult	yes	no	yes	moderate	intermediate	alive
1052	Family-104	18	Medium-old	no	no	no	-	-	alive
1053	Family-104	19	Young-old	no	no	no	-	-	alive
1054	Family-104	20	Young-old	no	no	no	-	-	alive
1055	Family-104	21	Senior adult	no	no	no	-	-	deceased
1056	Family-105	1	Medium-old	yes	no	yes	mild	late	alive
1057	Family-105	2	Oldest-old	yes	no	yes	severe	intermediate	alive
1058	Family-105	3	Middle age adult	no	no	yes	-	-	alive
1059	Family-105	4	Middle age adult	no	no	yes	-	-	alive
1060	Family-105	5	Middle age adult	no	no	yes	-	-	alive
1061	Family-106	1	Oldest-old	yes	no	no	severe	late	deceased
1062	Family-106	2	Oldest-old	yes	no	no	severe	intermediate	deceased
1063	Family-106	3	Medium-old	yes	no	yes	severe	intermediate	alive
1064	Family-106	4	Young-old	yes	yes	no	severe	late	alive
1065	Family-106	5	Medium-old	yes	yes	no	severe	late	alive
1066	Family-106	6	Senior adult	no	no	no	-	-	deceased
1067	Family-107	1	Senior adult	no	no	no	-	-	deceased
1068	Family-107	2	Young-old	yes	no	no	moderate	unknown	deceased
1069	Family-107	3	Medium-old	yes	no	no	moderate	unknown	deceased
1070	Family-107	4	Medium-old	no	no	no	-	-	deceased
1071	Family-107	5	Medium-old	yes	yes	yes	severe	late	deceased
1072	Family-107	6	Medium-old	yes	no	no	moderate	late	deceased
1073	Family-107	7	Medium-old	yes	no	no	moderate	unknown	deceased
1074	Family-108	1	Oldest-old	yes	no	no	severe	intermediate	deceased
1075	Family-108	2	Medium-old	no	no	no	-	-	deceased
1076	Family-108	3	Young-old	no	no	no	-	-	alive
1077	Family-108	4	Medium-old	yes	no	yes	severe	late	alive
1078	Family-108	5	Young-old	yes	no	no	severe	intermediate	alive
1079	Family-108	6	Middle age adult	yes	no	yes	mild	early	alive
1080	Family-108	7	Middle age adult	no	no	yes	-	-	alive
1081	Family-108	8	Middle age adult	yes	no	yes	mild	intermediate	alive
1082	Family-108	9	Senior adult	no	no	no	-	-	alive
1083	Family-108	10	Middle age adult	no	no	no	-	-	alive
1084	Family-108	11	Middle age adult	yes	no	no	severe	unknown	alive
1085	Family-109	1	Medium-old	no	no	no	-	-	deceased
1086	Family-109	2	Medium-old	yes	no	no	severe	intermediate	deceased
1087	Family-109	3	Medium-old	yes	no	yes	severe	late	alive
1088	Family-109	4	Senior adult	no	no	no	-	-	deceased
1089	Family-109	5	Senior adult	no	no	no	-	-	deceased
1090	Family-109	6	Middle age adult	yes	no	yes	mild	intermediate	alive
1091	Family-109	7	Middle age adult	no	no	no	-	-	alive
1092	Family-109	8	Middle age adult	no	no	yes	-	-	alive
1093	Family-110	1	Young-old	no	no	no	-	-	alive
1094	Family-110	2	Young-old	yes	no	no	moderate	unknown	deceased
1095	Family-110	3	Young-old	yes	yes	yes	severe	intermediate	alive
1096	Family-110	4	Medium-old	yes	no	no	moderate	unknown	alive
1097	Family-110	5	Senior adult	yes	no	no	moderate	unknown	deceased
1098	Family-110	6	Young-old	yes	no	no	moderate	unknown	deceased
1099	Family-111	1	Oldest-old	yes	no	no	severe	unknown	deceased
1100	Family-111	2	Young-old	yes	no	no	severe	unknown	deceased
1101	Family-111	3	Medium-old	yes	no	no	severe	unknown	alive
1102	Family-111	4	Young-old	yes	no	no	severe	unknown	alive
1103	Family-111	5	Young-old	yes	no	no	mild	unknown	alive
1104	Family-111	6	Young-old	yes	no	yes	severe	intermediate	alive
1105	Family-112	1	Young-old	no	no	no	-	-	alive
1106	Family-112	2	Oldest-old	yes	no	no	moderate	unknown	alive
1107	Family-112	3	Middle age adult	no	no	no	-	-	alive
1108	Family-112	4	Middle age adult	no	no	no	-	-	alive
1109	Family-114	1	Senior adult	no	no	no	-	-	deceased
1110	Family-114	2	Oldest-old	yes	no	no	mild	unknown	deceased
1111	Family-114	3	Medium-old	no	no	no	-	-	deceased
1112	Family-114	4	Young-old	no	no	no	-	-	alive
1113	Family-114	5	Young-old	yes	no	no	severe	unknown	alive
1114	Family-114	6	Middle age adult	no	no	no	-	-	alive
1115	Family-115	1	Medium-old	no	no	no	-	-	deceased
1116	Family-115	2	Young-old	no	no	no	-	-	deceased
1117	Family-115	3	Senior adult	yes	no	yes	severe	early	alive
1118	Family-115	4	Young-old	no	no	no	-	-	deceased
1119	Family-115	5	Young-old	no	no	no	-	-	deceased
1120	Family-115	6	Young-old	yes	no	no	severe	intermediate	deceased
1121	Family-115	7	Senior adult	no	no	no	-	-	deceased
1122	Family-115	8	Middle age adult	no	no	no	-	-	deceased
1123	Family-116	1	Young-old	no	no	no	-	-	alive
1124	Family-116	2	Senior adult	no	no	no	-	-	alive
1125	Family-116	3	Senior adult	no	no	no	-	-	alive
1126	Family-116	4	Young-old	yes	no	no	severe	unknown	alive
1127	Family-116	5	Medium-old	yes	yes	yes	severe	intermediate	alive
1128	Family-116	6	Young-old	yes	no	no	severe	intermediate	deceased
1129	Family-116	7	Medium-old	yes	no	no	severe	intermediate	deceased
1130	Family-116	8	Young-old	no	no	no	-	-	alive
1131	Family-116	9	Middle age adult	no	no	no	-	-	alive
1132	Family-116	10	Middle age adult	no	no	no	-	-	alive
1133	Family-116	11	Middle age adult	no	no	no	-	-	alive
1134	Family-117	1	Young-old	no	no	no	-	-	deceased
1135	Family-117	2	Oldest-old	yes	no	no	severe	intermediate	alive
1136	Family-117	3	Senior adult	no	no	no	-	-	deceased
1137	Family-117	4	Young-old	yes	no	no	severe	intermediate	alive
1138	Family-117	5	Senior adult	no	no	no	-	-	deceased
1139	Family-117	6	Middle age adult	yes	no	yes	severe	unknown	alive
1140	Family-117	7	Middle age adult	no	no	no	-	-	alive
1141	Family-118	1	Medium-old	yes	no	no	severe	intermediate	deceased
1142	Family-118	2	Oldest-old	no	no	no	-	-	alive
1143	Family-118	3	Senior adult	yes	no	yes	severe	early	alive
1144	Family-118	4	Middle age adult	yes	no	no	severe	intermediate	alive
1145	Family-118	5	Middle age adult	yes	no	no	mild	intermediate	alive
1146	Family-118	6	Senior adult	yes	no	no	moderate	intermediate	alive
1147	Family-118	7	Middle age adult	yes	no	no	mild	early	deceased
1148	Family-118	8	Middle age adult	no	no	no	-	-	deceased
1149	Family-119	1	Young-old	no	no	no	-	-	deceased
1150	Family-119	2	Oldest-old	yes	yes	no	severe	intermediate	alive
1151	Family-119	3	Young-old	no	no	no	-	-	alive
1152	Family-119	4	Young-old	no	no	no	-	-	alive
1153	Family-119	5	Senior adult	no	no	no	-	-	deceased
1154	Family-119	6	Senior adult	no	no	no	-	-	alive
1155	Family-119	7	Senior adult	yes	no	no	severe	unknown	alive
1156	Family-119	8	Senior adult	no	no	yes	-	-	alive
1157	Family-119	9	Senior adult	no	no	yes	-	-	alive
1158	Family-119	10	Middle age adult	yes	no	yes	moderate	intermediate	alive
1159	Family-120	1	Young-old	yes	no	yes	severe	intermediate	alive
1160	Family-120	2	Oldest-old	yes	no	no	severe	unknown	alive
1161	Family-120	3	Middle age adult	yes	no	yes	severe	intermediate	alive
1162	Family-120	4	Middle age adult	yes	no	no	mild	unknown	alive
1163	Family-120	5	Senior adult	yes	no	yes	mild	intermediate	alive
1164	Family-120	6	Senior adult	yes	no	no	mild	unknown	alive
1165	Family-120	7	Senior adult	yes	no	yes	mild	intermediate	alive
1166	Family-122	1	Medium-old	no	no	no	-	-	alive
1167	Family-122	2	Medium-old	yes	no	yes	severe	unknown	alive
1168	Family-122	3	Middle age adult	yes	no	no	severe	unknown	alive
1169	Family-122	4	Senior adult	yes	no	no	severe	unknown	alive
1170	Family-122	5	Middle age adult	yes	no	no	severe	unknown	alive
1171	Family-123	1	Medium-old	no	no	no	-	-	deceased
1172	Family-123	2	Oldest-old	yes	no	no	severe	intermediate	deceased
1173	Family-123	3	Medium-old	no	no	no	-	-	alive
1174	Family-123	4	Medium-old	yes	no	yes	severe	intermediate	alive
1175	Family-123	5	Senior adult	yes	no	no	mild	intermediate	deceased
1176	Family-123	6	Oldest-old	no	no	no	-	-	alive
1177	Family-123	7	Senior adult	no	no	no	-	-	deceased
1178	Family-124	1	Oldest-old	yes	no	no	severe	late	alive
1179	Family-124	2	Young-old	no	no	no	-	-	deceased
1180	Family-124	3	Middle age adult	yes	no	yes	severe	early	alive
1181	Family-124	4	Middle age adult	no	no	no	-	-	alive
1182	Family-125	1	Medium-old	yes	no	no	severe	unknown	deceased
1183	Family-125	2	Oldest-old	no	no	no	-	-	alive
1184	Family-125	3	Young-old	yes	no	yes	severe	intermediate	alive
1185	Family-125	4	Senior adult	no	no	no	-	-	deceased
1186	Family-125	5	Senior adult	no	no	no	-	-	alive
1187	Family-126	1	Young-old	yes	no	no	severe	unknown	deceased
1188	Family-126	2	Medium-old	no	no	no	-	-	alive
1189	Family-126	3	Young-old	no	no	no	-	-	deceased
1190	Family-126	4	Medium-old	yes	no	yes	severe	late	alive
1191	Family-126	5	Medium-old	no	no	no	-	-	alive
1192	Family-126	6	Senior adult	yes	no	no	severe	intermediate	alive
1193	Family-126	7	Middle age adult	no	no	no	-	-	alive
1194	Family-128	1	Oldest-old	yes	no	no	severe	late	deceased
1195	Family-128	2	Young-old	no	no	no	-	-	deceased
1196	Family-128	3	Senior adult	no	no	no	-	-	deceased
1197	Family-128	4	Senior adult	no	no	no	-	-	deceased
1198	Family-128	5	Middle age adult	no	no	no	-	-	deceased
1199	Family-128	6	Oldest-old	yes	no	no	severe	intermediate	deceased
1200	Family-128	7	Middle age adult	no	no	no	-	-	alive
1201	Family-128	8	Young-old	no	no	no	-	-	alive
1202	Family-128	9	Young-old	yes	no	yes	severe	intermediate	alive
1203	Family-128	10	Senior adult	yes	no	yes	mild	early	alive
1204	Family-128	11	Middle age adult	yes	no	yes	mild	early	alive
1205	Family-132	1	Young-old	no	no	no	-	-	alive
1206	Family-132	2	Middle age adult	yes	no	no	moderate	early	deceased
1207	Family-132	3	Middle age adult	no	no	no	-	-	alive
1208	Family-132	4	Middle age adult	no	no	no	-	-	alive
1209	Family-132	5	Middle age adult	no	no	no	-	-	alive
1210	Family-136	1	Medium-old	yes	no	no	severe	unknown	deceased
1211	Family-136	2	Medium-old	no	no	no	-	-	deceased
1212	Family-136	3	Medium-old	yes	no	no	moderate	late	deceased
1213	Family-136	4	Medium-old	no	no	no	-	-	deceased
1214	Family-136	5	Young-old	no	no	no	-	-	deceased
1215	Family-136	6	Young-old	yes	no	yes	severe	intermediate	alive
1216	Family-136	7	Young-old	yes	yes	no	severe	unknown	deceased
1217	Family-136	8	Young-old	no	no	no	-	-	alive
1218	Family-137	1	Medium-old	no	no	no	-	-	deceased
1219	Family-137	2	Medium-old	no	no	no	-	-	deceased
1220	Family-137	3	Medium-old	yes	no	no	mild	unknown	deceased
1221	Family-137	4	Oldest-old	no	no	no	-	-	alive
1222	Family-137	5	Senior adult	yes	no	no	mild	unknown	deceased
1223	Family-137	6	Senior adult	no	no	no	-	-	alive
1224	Family-137	7	Middle age adult	yes	no	no	severe	early	deceased
1225	Family-137	8	Middle age adult	yes	no	no	mild	unknown	alive
1226	Family-137	9	Middle age adult	yes	no	no	mild	unknown	alive
1227	Family-137	10	Middle age adult	yes	no	yes	mild	early	alive
1228	Family-137	11	Senior adult	yes	no	no	mild	unknown	alive
1229	Family-137	12	Middle age adult	yes	no	yes	severe	intermediate	alive
1230	Family-137	13	Senior adult	yes	no	yes	severe	early	alive
1231	Family-137	14	Senior adult	yes	no	no	severe	unknown	alive
1232	Family-137	15	Young-old	yes	no	no	mild	unknown	alive
1233	Family-138	1	Medium-old	yes	no	no	severe	unknown	alive
1234	Family-138	2	Medium-old	no	no	no	-	-	alive
1235	Family-138	3	Young-old	no	no	no	-	-	deceased
1236	Family-138	4	Medium-old	yes	no	yes	severe	late	alive
1237	Family-138	5	Medium-old	no	no	yes	-	-	alive
1238	Family-138	6	Medium-old	yes	no	no	mild	unknown	alive
1239	Family-138	7	Medium-old	no	no	no	-	-	deceased
1240	Family-138	8	Middle age adult	yes	no	yes	mild	early	alive
1241	Family-138	9	Senior adult	yes	no	yes	moderate	intermediate	alive
1242	Family-138	10	Senior adult	yes	no	no	moderate	unknown	alive
1243	Family-138	11	Senior adult	yes	no	no	severe	unknown	alive
1244	Family-139	1	Medium-old	no	no	no	-	-	deceased
1245	Family-139	2	Young-old	yes	yes	no	mild	intermediate	deceased
1246	Family-139	3	Medium-old	no	no	no	-	-	alive
1247	Family-139	4	Medium-old	no	no	no	-	-	alive
1248	Family-139	5	Young-old	no	no	no	-	-	deceased
1249	Family-139	6	Medium-old	yes	no	no	moderate	late	alive
1250	Family-139	7	Young-old	yes	no	no	moderate	late	alive
1251	Family-139	8	Young-old	yes	no	yes	severe	late	alive
1252	Family-140	1	Oldest-old	yes	yes	no	severe	unknown	deceased
1253	Family-140	2	Oldest-old	no	no	no	-	-	deceased
1254	Family-140	3	Young-old	no	no	no	-	-	deceased
1255	Family-140	4	Medium-old	no	no	no	-	-	deceased
1256	Family-140	5	Young-old	no	no	no	-	-	alive
1257	Family-140	6	Senior adult	no	no	no	-	-	deceased
1258	Family-140	7	Young-old	yes	no	yes	severe	intermediate	alive
1259	Family-140	8	Senior adult	no	no	no	-	-	deceased
1260	Family-140	9	Medium-old	no	no	no	-	-	alive
1261	Family-140	10	Middle age adult	no	no	yes	-	-	alive
1262	Family-140	11	Middle age adult	yes	no	no	moderate	unknown	alive
1263	Family-140	12	Middle age adult	yes	no	no	moderate	intermediate	alive
1264	Family-141	1	Middle age adult	no	no	no	-	-	deceased
1265	Family-141	2	Young-old	no	no	no	-	-	deceased
1266	Family-141	3	Senior adult	yes	no	no	moderate	unknown	deceased
1267	Family-141	4	Senior adult	no	no	no	-	-	deceased
1268	Family-141	5	Young-old	yes	no	no	moderate	intermediate	deceased
1269	Family-141	6	Middle age adult	yes	no	no	mild	intermediate	alive
1270	Family-141	7	Middle age adult	yes	no	yes	moderate	early	alive
1271	Family-141	8	Middle age adult	no	no	no	-	-	alive
1272	Family-141	9	Middle age adult	no	no	no	-	-	alive
1273	Family-141	10	Middle age adult	no	no	no	-	-	alive
1274	Family-143	1	Oldest-old	no	no	no	-	-	deceased
1275	Family-143	2	Oldest-old	yes	no	no	moderate	unknown	deceased
1276	Family-143	3	Medium-old	yes	no	no	moderate	unknown	alive
1277	Family-143	4	Senior adult	yes	no	yes	severe	intermediate	alive
1278	Family-143	5	Young-old	yes	no	no	severe	unknown	alive
1279	Family-143	6	Young-old	yes	no	no	moderate	unknown	alive
1280	Family-144	1	Medium-old	yes	no	no	severe	intermediate	deceased
1281	Family-144	2	Senior adult	no	no	no	-	-	deceased
1282	Family-144	3	Medium-old	yes	no	no	moderate	late	alive
1283	Family-144	4	Medium-old	yes	no	no	moderate	late	alive
1284	Family-144	5	Young-old	yes	no	no	moderate	intermediate	alive
1285	Family-144	6	Young-old	yes	no	no	moderate	intermediate	alive
1286	Family-144	7	Young-old	yes	no	no	moderate	intermediate	alive
1287	Family-144	8	Young-old	yes	no	yes	severe	late	alive
1288	Family-148	1	Oldest-old	yes	no	yes	moderate	unknown	deceased
1289	Family-148	2	Oldest-old	no	no	no	-	-	deceased
1290	Family-148	3	Middle age adult	no	no	no	-	-	deceased
1291	Family-148	4	Medium-old	no	no	no	-	-	deceased
1292	Family-148	5	Medium-old	yes	no	no	moderate	unknown	alive
1293	Family-148	6	Young-old	yes	no	yes	severe	early	alive
1294	Family-148	7	Medium-old	no	no	no	-	-	alive
1295	Family-148	8	Middle age adult	no	no	no	-	-	deceased
1296	Family-148	9	Young-old	yes	no	no	moderate	unknown	deceased
1297	Family-148	10	Senior adult	no	no	no	-	-	deceased
1298	Family-148	11	Middle age adult	no	no	no	-	-	deceased
1299	Family-148	12	Medium-old	yes	no	no	moderate	unknown	deceased
1300	Family-148	13	Senior adult	no	no	no	-	-	alive
1301	Family-148	14	Senior adult	yes	no	yes	mild	early	alive
1302	Family-148	15	Middle age adult	yes	no	yes	moderate	early	alive
1303	Family-149	1	Senior adult	no	no	no	-	-	deceased
1304	Family-149	2	Young-old	no	no	no	-	-	deceased
1305	Family-149	3	Oldest-old	yes	no	no	severe	late	deceased
1306	Family-149	4	Medium-old	no	no	no	-	-	deceased
1307	Family-149	5	Medium-old	no	no	no	-	-	deceased
1308	Family-149	6	Medium-old	no	no	no	-	-	deceased
1309	Family-149	7	Senior adult	no	no	no	-	-	deceased
1310	Family-149	8	Senior adult	no	no	no	-	-	deceased
1311	Family-149	9	Young-old	yes	no	no	severe	late	deceased
1312	Family-149	10	Oldest-old	no	no	no	-	-	alive
1313	Family-149	11	Medium-old	no	no	no	-	-	deceased
1314	Family-149	12	Middle age adult	no	no	no	-	-	deceased
1315	Family-149	13	Young-old	no	no	no	-	-	deceased
1316	Family-149	14	Medium-old	yes	no	yes	severe	late	alive
1317	Family-149	15	Young-old	yes	yes	yes	severe	late	alive
1318	Family-149	16	Senior adult	no	no	no	-	-	alive
1319	Family-150	1	Oldest-old	yes	no	no	severe	unknown	deceased
1320	Family-150	2	Medium-old	no	no	no	-	-	deceased
1321	Family-150	3	Medium-old	yes	no	no	severe	unknown	alive
1322	Family-150	4	Young-old	yes	yes	yes	moderate	late	alive
1323	Family-150	5	Medium-old	yes	yes	yes	severe	late	alive
1324	Family-151	1	Young-old	yes	no	yes	severe	intermediate	alive
1325	Family-151	2	Young-old	no	no	no	-	-	alive
1326	Family-151	3	Middle age adult	no	no	no	-	-	alive
1327	Family-151	4	Middle age adult	no	no	no	-	-	alive
1328	Family-151	5	Middle age adult	yes	no	yes	mild	unknown	alive
1329	Family-151	6	Senior adult	no	no	yes	-	-	alive
1330	Family-152	1	Medium-old	yes	no	no	severe	late	deceased
1331	Family-152	2	Senior adult	no	no	no	-	-	deceased
1332	Family-152	3	Medium-old	no	no	no	-	-	deceased
1333	Family-152	4	Young-old	no	no	no	-	-	deceased
1334	Family-152	5	Young-old	yes	no	no	severe	intermediate	alive
1335	Family-152	6	Young-old	no	no	no	-	-	alive
1336	Family-152	7	Senior adult	no	no	no	-	-	alive
1337	Family-152	8	Senior adult	yes	no	no	severe	intermediate	alive
1338	Family-152	9	Senior adult	no	no	no	-	-	alive
1339	Family-152	10	Young-old	yes	no	yes	severe	intermediate	alive
1340	Family-152	11	Young-old	no	no	no	-	-	alive
1341	Family-152	12	Middle age adult	no	no	no	-	-	alive
1342	Family-152	13	Middle age adult	no	no	no	-	-	alive
1343	Family-152	14	Middle age adult	no	no	no	-	-	alive
1344	Family-153	1	Oldest-old	yes	no	no	-	-	deceased
1345	Family-153	2	Senior adult	no	no	no	-	-	deceased
1346	Family-153	3	Medium-old	yes	no	no	-	-	deceased
1347	Family-153	4	Young-old	yes	no	no	-	-	deceased
1348	Family-153	5	Oldest-old	yes	no	no	-	-	alive
1349	Family-153	6	Middle age adult	no	no	no	-	-	deceased
1350	Family-153	7	Senior adult	no	no	no	-	-	deceased
1351	Family-153	8	Senior adult	yes	no	yes	-	-	alive
1352	Family-154	1	Medium-old	yes	no	no	severe	unknown	deceased
1353	Family-154	2	Young-old	no	no	no	-	-	deceased
1354	Family-154	3	Oldest-old	yes	no	no	severe	unknown	deceased
1355	Family-154	4	Medium-old	no	no	no	-	-	deceased
1356	Family-154	5	Young-old	no	no	no	-	-	deceased
1357	Family-154	6	Middle age adult	no	no	no	-	-	deceased
1358	Family-154	7	Medium-old	yes	no	yes	severe	late	alive
1359	Family-154	8	Medium-old	yes	no	yes	severe	late	alive
1360	Family-154	9	Medium-old	yes	no	yes	severe	late	alive
1361	Family-154	10	Medium-old	yes	no	no	severe	unknown	alive
1362	Family-154	11	Middle age adult	no	no	no	-	-	alive
1363	Family-154	12	Middle age adult	no	no	no	-	-	alive
1364	Family-154	13	Middle age adult	yes	no	no	mild	intermediate	alive
1365	Family-154	14	Middle age adult	no	no	no	-	-	alive
1366	Family-154	15	Senior adult	yes	no	no	severe	intermediate	alive
1367	Family-155	1	Young-old	no	no	no	-	-	deceased
1368	Family-155	2	Medium-old	yes	no	no	severe	late	deceased
1369	Family-155	3	Young-old	yes	no	no	severe	unknown	alive
1370	Family-155	4	Young-old	yes	no	yes	moderate	unknown	alive
1371	Family-155	5	Young-old	yes	no	no	moderate	late	alive
1372	Family-155	6	Medium-old	no	no	no	-	-	alive
1373	Family-155	7	Senior adult	no	no	no	-	-	alive
1374	Family-156	1	Medium-old	yes	no	no	severe	intermediate	deceased
1375	Family-156	2	Medium-old	no	no	no	-	-	deceased
1376	Family-156	3	Senior adult	yes	no	yes	severe	early	alive
1377	Family-156	4	Middle age adult	no	no	no	-	-	alive
1378	Family-157	1	Oldest-old	yes	no	no	severe	unknown	deceased
1379	Family-157	2	Medium-old	yes	no	no	severe	unknown	deceased
1380	Family-157	3	Senior adult	no	no	no	-	-	alive
1381	Family-157	4	Senior adult	no	no	no	-	-	alive
1382	Family-157	5	Senior adult	no	no	no	-	-	alive
1383	Family-157	6	Middle age adult	yes	no	yes	severe	intermediate	alive
1384	Family-157	7	Senior adult	no	no	no	-	-	alive
1385	Family-157	8	Middle age adult	no	no	no	-	-	alive
1386	Family-158	1	Young-old	yes	no	no	severe	unknown	deceased
1387	Family-158	2	Young-old	no	no	no	-	-	deceased
1388	Family-158	3	Young-old	no	no	no	-	-	deceased
1389	Family-158	4	Young-old	no	no	no	-	-	alive
1390	Family-158	5	Young-old	no	no	no	-	-	alive
1391	Family-158	6	Senior adult	yes	no	no	severe	unknown	alive
1392	Family-158	7	Senior adult	no	no	no	-	-	alive
1393	Family-158	8	Middle age adult	yes	no	yes	severe	intermediate	alive
1394	Family-159	1	Medium-old	no	no	no	-	-	deceased
1395	Family-159	2	Young-old	no	no	no	-	-	deceased
1396	Family-159	3	Oldest-old	yes	yes	no	mild	late	deceased
1397	Family-159	4	Oldest-old	yes	no	no	severe	late	deceased
1398	Family-159	5	Young-old	no	no	no	-	-	alive
1399	Family-159	6	Young-old	no	no	no	-	-	alive
1400	Family-159	7	Young-old	no	no	no	-	-	alive
1401	Family-159	8	Medium-old	no	no	no	-	-	alive
1402	Family-159	9	Medium-old	no	no	no	-	-	alive
1403	Family-159	10	Medium-old	yes	no	no	severe	late	alive
1404	Family-159	11	Medium-old	yes	no	no	severe	unknown	alive
1405	Family-159	12	Young-old	no	no	no	-	-	alive
1406	Family-159	13	Medium-old	no	no	no	-	-	alive
1407	Family-159	14	Senior adult	no	no	no	-	-	alive
1408	Family-159	15	Senior adult	yes	no	no	severe	intermediate	alive
1409	Family-159	16	Middle age adult	yes	no	yes	severe	early	alive
1410	Family-159	17	Middle age adult	no	no	no	-	-	alive
1411	Family-159	18	Middle age adult	no	no	no	-	-	alive
1412	Family-159	19	Middle age adult	no	no	no	-	-	alive
1413	Family-159	20	Middle age adult	no	no	no	-	-	alive
1414	Family-160	1	Oldest-old	yes	no	no	severe	late	deceased
1415	Family-160	2	Middle age adult	no	no	no	-	-	deceased
1416	Family-160	3	Young-old	yes	no	yes	severe	late	alive
1417	Family-160	4	Senior adult	yes	no	yes	severe	intermediate	alive
1418	Family-160	5	Young-old	no	no	no	-	-	alive
1419	Family-160	6	Senior adult	no	no	no	-	-	deceased
1420	Family-160	7	Middle age adult	yes	no	no	severe	unknown	deceased
1421	Family-160	8	Young-old	no	no	no	-	-	alive
1422	Family-161	1	Oldest-old	no	no	no	-	-	deceased
1423	Family-161	2	Oldest-old	yes	no	no	mild	-	deceased
1424	Family-161	3	Medium-old	yes	no	no	mild	-	deceased
1425	Family-161	4	Oldest-old	yes	no	no	mild	-	deceased
1426	Family-161	5	Oldest-old	no	no	no	-	-	deceased
1427	Family-161	6	Oldest-old	yes	no	no	mild	-	deceased
1428	Family-161	7	Oldest-old	yes	no	no	mild	-	deceased
1429	Family-161	8	Oldest-old	yes	no	no	mild	-	deceased
1430	Family-161	9	Medium-old	yes	no	no	mild	-	deceased
1431	Family-161	10	Young-old	yes	no	no	moderate	-	deceased
1432	Family-161	11	Oldest-old	yes	no	no	moderate	-	deceased
1433	Family-161	12	Medium-old	yes	no	no	severe	-	deceased
1434	Family-161	13	Medium-old	yes	no	no	severe	-	deceased
1435	Family-161	14	Oldest-old	no	no	no	-	-	deceased
1436	Family-161	15	Oldest-old	yes	no	no	mild	-	deceased
1437	Family-161	16	Young-old	no	no	no	-	-	deceased
1438	Family-161	17	Oldest-old	yes	no	no	mild	-	deceased
1439	Family-161	18	Oldest-old	no	no	no	-	-	deceased
1440	Family-161	19	Oldest-old	no	no	no	-	-	deceased
1441	Family-161	20	Oldest-old	yes	no	no	mild	-	deceased
1442	Family-161	21	Oldest-old	no	no	no	-	-	deceased
1443	Family-161	22	Medium-old	no	no	no	-	-	deceased
1444	Family-161	23	Medium-old	no	no	no	-	-	alive
1445	Family-161	24	Medium-old	no	no	no	-	-	deceased
1446	Family-161	25	Medium-old	no	no	no	-	-	alive
1447	Family-161	26	Oldest-old	yes	no	no	mild	-	deceased
1448	Family-161	27	Medium-old	no	no	no	-	-	deceased
1449	Family-161	28	Medium-old	no	no	no	-	-	deceased
1450	Family-161	29	Young-old	yes	no	no	mild	-	alive
1451	Family-161	30	Young-old	yes	no	no	mild	-	deceased
1452	Family-161	31	Middle age adult	no	no	no	-	-	deceased
1453	Family-161	32	Middle age adult	no	no	no	-	-	deceased
1454	Family-161	33	Senior adult	no	no	no	-	-	deceased
1455	Family-161	34	Medium-old	yes	no	no	mild	-	deceased
1456	Family-161	35	Senior adult	no	no	no	-	-	deceased
1457	Family-161	36	Medium-old	yes	no	no	mild	-	alive
1458	Family-161	37	Medium-old	yes	no	no	mild	-	alive
1459	Family-161	38	Young-old	yes	no	no	moderate	-	deceased
1460	Family-161	39	Medium-old	yes	no	no	moderate	-	deceased
1461	Family-161	40	Medium-old	yes	no	no	moderate	-	alive
1462	Family-161	41	Young-old	no	no	no	-	-	alive
1463	Family-161	42	Young-old	no	no	no	-	-	alive
1464	Family-161	43	Young-old	yes	no	yes	severe	intermediate	alive
1465	Family-161	44	Medium-old	no	no	no	-	-	deceased
1466	Family-161	45	Young-old	yes	no	no	mild	intermediate	alive
1467	Family-161	46	Senior adult	yes	no	no	mild	intermediate	alive
1468	Family-161	47	Senior adult	yes	no	no	mild	intermediate	alive
1469	Family-161	48	Senior adult	yes	no	no	moderate	intermediate	alive
1470	Family-161	49	Middle age adult	yes	no	no	mild	-	deceased
1471	Family-161	50	Senior adult	yes	no	no	moderate	intermediate	alive
1472	Family-161	51	Middle age adult	yes	no	no	moderate	intermediate	alive
1473	Family-161	52	Middle age adult	yes	no	no	mild	intermediate	alive
1474	Family-161	53	Middle age adult	yes	no	no	moderate	early	alive
1475	Family-161	54	Middle age adult	yes	no	no	mild	intermediate	alive
1476	Family-161	55	Middle age adult	no	no	no	-	-	deceased
1477	Family-161	56	Middle age adult	yes	no	no	mild	intermediate	alive
1478	Family-161	57	Middle age adult	yes	no	no	moderate	intermediate	alive
1479	Family-161	58	Middle age adult	yes	no	no	mild	intermediate	alive
1480	Family-161	59	Medium-old	no	no	no	-	-	deceased
1481	Family-161	60	Medium-old	no	no	no	-	-	alive
1482	Family-161	61	Medium-old	no	no	no	-	-	alive
1483	Family-161	62	Medium-old	no	no	no	-	-	alive
1484	Family-161	63	Oldest-old	no	no	no	-	-	deceased
1485	Family-161	64	Middle age adult	no	no	no	-	-	alive
1486	Family-161	65	Middle age adult	no	no	no	-	-	alive
1487	Family-161	66	Middle age adult	no	no	no	-	-	alive
1488	Family-161	67	Senior adult	yes	no	no	mild	intermediate	alive
1489	Family-161	68	Middle age adult	yes	no	no	mild	intermediate	alive
1490	Family-161	69	Middle age adult	yes	no	no	mild	intermediate	alive
1491	Family-161	70	Middle age adult	yes	no	no	mild	intermediate	alive
1492	Family-161	71	Middle age adult	yes	no	no	mild	intermediate	alive
1493	Family-161	72	Middle age adult	yes	no	no	mild	intermediate	alive
